# Supplementary material for: Genetic differentiation and restricted gene flow in rice landraces from Yunnan, China: effects of isolation-by-distance and isolation-by-environment
Source: Rice (N Y). 2021 Jun 15;14:54. doi: 10.1186/s12284-021-00497-6 (PMC8206287; doi:10.1186/s12284-021-00497-6)
Supplement: Supplementary file 2 — Additional file 2: Table S1. List of samples included in the study, including their origin and group. Table S2. Summary of sequenced genes and primer sequences used in this study. Table S3. Summary of nucleotide polymorphisms and neutrality tests. Table S4. The genetic diversity of rice landraces based on 48 SSRs. Table S5. The genetic diversity of rice landraces in each population. Table S6. Putative selective-sweep regions in subgroup jap-N. Table S7. Putative selective-sweep regions in subgroup jap-S. Table S8. Putative selective-sweep regions in subgroup ind-N. Table S9. Putative selective-sweep regions in subgroup ind-S. Table S10. Cloned genes located on the selection-sweep regions. Table S11. QTLs that overlapped with selection-sweep regions. Table S12. SNPs with absolute value greater than 6 for the first three components of 24 environmental factors. Table S13. SNPs with the top 25 highest |z|-scores among those candidate genes with known functions. Table S14. Summary of SSR markers and primer sequences. Table S15. The detailed information of 24 environmental factors in each population. Table S16. Summary of agronomic traits for rice landraces in each population. The value before the slash shows the data collection from Yunnan, and the value after the slash shows the data collection from Hainan. [file 12284_2021_497_MOESM2_ESM.xlsx]

## Sheet: Table S1
Table S1. List of samples included in the study, including their origin and group.
No.	ID	Re-sequencing code	Accession	Sub-	Location	Origin	Ecological zone	Marker-based group		Subgroup
			name	species				P1	P2
H1	50	NA	Xihuanggu	Indica	JN	Jiangcheng,Simao	Ⅲ	0.008	0.992	Ind-S
H2	51	NA	Damaomaogu	Indica	JN	Jiangcheng,Simao	Ⅲ	0.24	0.76	Ind-S
H3	52	NA	Haonamao	Indica	MN	Menglian,Simao	Ⅲ	0.001	0.999	Ind-S
H4	53	NA	Haomenghuan	Indica	MN	Menglian,Simao	Ⅲ	0.001	0.999	Ind-S
H5	54	NA	Haozhong	Indica	MN	Menglian,Simao	Ⅲ	0.001	0.999	Ind-S
H6	55	NA	Changhuanggu	Indica	MN	Menglian,Simao	Ⅲ	0.001	0.999	Ind-S
H7	56	NA	Lingpandabaigu	Indica	LC	Lancang,Simao	Ⅲ	0.001	0.999	Ind-S
H8	57	NA	Xiangnuo	Japonica	LC	Lancang,Simao	Ⅲ	0.999	0.001	Jap-S
H9	58	NA	Haomengnan	Indica	XM	Ximeng,Simao	Ⅲ	0.001	0.999	Ind-S
H10	59	NA	Haodongmengleng	Indica	XM	Ximeng,Simao	Ⅲ	0.004	0.996	Ind-S
H11	60	NA	Dabaigu	Japonica	XM	Ximeng,Simao	Ⅲ	0.999	0.001	Jap-S
H12	61	NA	Aobie	Japonica	XM	Ximeng,Simao	Ⅲ	0.652	0.348	Jap-S
H13	62	NA	Aoyongbang	Indica	XM	Ximeng,Simao	Ⅲ	0.001	0.999	Ind-S
H14	64	NA	Mazhagu	Indica	ML	Mengla,Xishuangbanna	Ⅲ	0.001	0.999	Ind-S
H15	65	NA	Laopigu	Indica	ML	Mengla,Xishuangbanna	Ⅲ	0.001	0.999	Ind-S
H16	66	NA	Xiaotuannuo	Japonica	ML	Mengla,Xishuangbanna	Ⅲ	0.999	0.001	Jap-S
H17	67	NA	Haoxianggugan	Indica	MH	Menghai,Xishuangbanna	Ⅲ	0.001	0.999	Ind-S
H18	68	NA	Haodongnan	Indica	MH	Menghai,Xishuangbanna	Ⅲ	0.001	0.999	Ind-S
H19	69	69	Haofengyao	Indica	MH	Menghai,Xishuangbanna	Ⅲ	0.001	0.999	Ind-S
H20	70	NA	Haosuoxi	Indica	MH	Menghai,Xishuangbanna	Ⅲ	0.012	0.988	Ind-S
H21	71	NA	Haoyubangdanan	Indica	MH	Menghai,Xishuangbanna	Ⅲ	0.001	0.999	Ind-S
H22	72	NA	Haoyubangdadan	Indica	MH	Menghai,Xishuangbanna	Ⅲ	0.001	0.999	Ind-S
H23	73	73	Qianlima	Japonica	MH	Menghai,Xishuangbanna	Ⅲ	0.999	0.001	Jap-S
H24	74	NA	Nanwupu(Ⅱ)	Japonica	MH	Menghai,Xishuangbanna	Ⅲ	0.999	0.001	Jap-S
H25	75	NA	Mashigu	Indica	MH	Menghai,Xishuangbanna	Ⅲ	0.001	0.999	Ind-S
H26	76	76	Haoanhuang	Indica	MH	Menghai,Xishuangbanna	Ⅲ	0.003	0.997	Ind-S
H27	77	NA	Haoanre	Japonica	MH	Menghai,Xishuangbanna	Ⅲ	0.999	0.001	Jap-S
H28	78	NA	Haomohei	Indica	MH	Menghai,Xishuangbanna	Ⅲ	0.001	0.999	Ind-S
H29	79	NA	Haodingjin	Japonica	MH	Menghai,Xishuangbanna	Ⅲ	0.999	0.001	Ind-S
H30	80	NA	Hongkenuo	Indica	RL	Ruili,Dehong	Ⅲ	0.001	0.999	Ind-M
H31	81	NA	Haobixiang	Indica	RL	Ruili,Dehong	Ⅲ	0.001	0.999	Ind-M
H32	82	NA	Bengdonggu	Japonica	RL	Ruili,Dehong	Ⅲ	0.999	0.001	Jap-M
H33	83	NA	Shimaogu	Japonica	RL	Ruili,Dehong	Ⅲ	0.99	0.01	Jap-M
H34	84	NA	Haobaxihan	Indica	RL	Ruili,Dehong	Ⅲ	0.092	0.908	Ind-M
H35	85	NA	Xiaohaonong	Indica	RL	Ruili,Dehong	Ⅲ	0.001	0.999	Ind-M
H36	86	NA	Haobawenwan	Indica	RL	Ruili,Dehong	Ⅲ	0.007	0.993	Ind-M
H37	87	NA	Haojialaji	Indica	RL	Ruili,Dehong	Ⅲ	0.103	0.897	Ind-M
H38	88	NA	Honggu	Indica	RL	Ruili,Dehong	Ⅲ	0.014	0.986	Ind-M
H39	89	NA	Haomangzha	Indica	RL	Ruili,Dehong	Ⅲ	0.001	0.999	Ind-M
H40	90	NA	Haomeng	Japonica	RL	Ruili,Dehong	Ⅲ	0.997	0.003	Jap-M
H41	91	NA	Haobixiang	Indica	RL	Ruili,Dehong	Ⅲ	0.222	0.778	Ind-M
H42	92	NA	Haobaohuan	Indica	RL	Ruili,Dehong	Ⅲ	0.004	0.996	Ind-M
H43	93	NA	Haomulvniang	Indica	LN	Longchuan,Dehong	Ⅲ	0.001	0.999	Ind-M
H44	94	NA	Haoxiangyao	Indica	LN	Longchuan,Dehong	Ⅲ	0.001	0.999	Ind-M
H45	95	NA	Haomendong	Indica	LN	Longchuan,Dehong	Ⅲ	0.001	0.999	Ind-M
H46	96	NA	Haobawan	Indica	LN	Longchuan,Dehong	Ⅲ	0.001	0.999	Ind-M
H47	97	NA	Haobixiang	Indica	LN	Longchuan,Dehong	Ⅲ	0.001	0.999	Ind-M
H48	98	NA	Haobixiangbian	Indica	LN	Longchuan,Dehong	Ⅲ	0.001	0.999	Ind-M
H49	99	NA	Pizhi	Indica	LN	Longchuan,Dehong	Ⅲ	0.001	0.999	Ind-M
H50	100	NA	Miandianyangjiagu	Japonica	LN	Longchuan,Dehong	Ⅲ	0.998	0.002	Jap-M
H51	101	NA	Haoqingke	Indica	CY	Cangyuan,Lincang	Ⅲ	0.017	0.983	Ind-M
H52	102	102	Haoanhong	Japonica	CY	Cangyuan,Lincang	Ⅲ	0.995	0.005	Jap-M
H53	103	NA	Haolengzao	Japonica	CY	Cangyuan,Lincang	Ⅲ	0.998	0.002	Jap-M
H54	104	104	Egarao	Japonica	CY	Cangyuan,Lincang	Ⅲ	0.984	0.016	Jap-M
H55	105	NA	Dabaigu	Indica	PB	Pingbian,Honghe	Ⅱ	0.001	0.999	Ind-M
H56	106	NA	Bayuehonggu	Indica	PB	Pingbian,Honghe	Ⅱ	0.001	0.999	Ind-M
H57	107	NA	Jiugu	Indica	PB	Pingbian,Honghe	Ⅱ	0.001	0.999	Ind-M
H58	108	NA	Lengshuigu	Japonica	PB	Pingbian,Honghe	Ⅱ	0.999	0.001	Jap-M
H59	109	NA	Lengshuigu	Japonica	PB	Pingbian,Honghe	Ⅱ	0.999	0.001	Jap-M
H60	110	NA	Shandi	Japonica	PB	Pingbian,Honghe	Ⅱ	0.999	0.001	Ind-M
H61	111	NA	Qunuo	Indica	PB	Pingbian,Honghe	Ⅱ	0.001	0.999	Ind-M
H62	112	NA	Xiannuo	Japonica	PB	Pingbian,Honghe	Ⅱ	0.999	0.001	Jap-M
H63	113	NA	Dahuangnuo	Japonica	PB	Pingbian,Honghe	Ⅱ	0.999	0.001	Jap-M
H64	114	NA	Xiangnuo	Japonica	PB	Pingbian,Honghe	Ⅱ	0.999	0.001	Jap-M
H65	115	NA	Bainuo	Indica	PB	Pingbian,Honghe	Ⅱ	0.001	0.999	Ind-M
H66	116	NA	Danuo	Indica	PB	Pingbian,Honghe	Ⅱ	0.001	0.999	Ind-M
H67	117	NA	Cainuo	Japonica	PB	Pingbian,Honghe	Ⅱ	0.998	0.002	Jap-M
H68	118	NA	Dabainuo	Japonica	PB	Pingbian,Honghe	Ⅱ	0.999	0.001	Jap-M
H69	119	NA	Lengshuixiang	Japonica	PB	Pingbian,Honghe	Ⅱ	0.998	0.002	Jap-M
H70	120	NA	Caigu	Indica	HK	Hekou,Honghe	Ⅲ	0.001	0.999	Ind-M
H71	121	NA	Bendihonggu	Indica	HK	Hekou,Honghe	Ⅲ	0.203	0.797	Ind-M
H72	122	NA	Bendihonggu	Indica	HK	Hekou,Honghe	Ⅲ	0.003	0.997	Ind-M
H73	123	NA	Bendihonggu	Indica	HK	Hekou,Honghe	Ⅲ	0.001	0.999	Ind-M
H74	124	NA	Lengshuinuo	Indica	JP	Jinping,Honghe	Ⅲ	0.001	0.999	Ind-M
H75	125	NA	Xiaobaigu	Indica	JP	Jinping,Honghe	Ⅲ	0.001	0.999	Ind-M
H76	126	NA	Ruanbaigu	Indica	JP	Jinping,Honghe	Ⅲ	0.001	0.999	Ind-M
H77	127	NA	Niushigu	Indica	JP	Jinping,Honghe	Ⅲ	0.001	0.999	Ind-M
H78	128	NA	Xianzhonggu	Indica	JP	Jinping,Honghe	Ⅲ	0.001	0.999	Ind-M
H79	129	NA	Jiuyuenuo	Indica	JP	Jinping,Honghe	Ⅲ	0.001	0.999	Ind-M
H80	130	NA	Yuenuo	Japonica	JP	Jinping,Honghe	Ⅲ	0.999	0.001	Jap-M
H81	131	NA	Gaoshandigu	Japonica	JP	Jinping,Honghe	Ⅲ	0.999	0.001	Jap-M
H82	132	NA	Bozhugu	Indica	JP	Jinping,Honghe	Ⅲ	0.002	0.998	Ind-M
H83	133	NA	Shuanbaigu(Ⅱ)	Indica	JP	Jinping,Honghe	Ⅲ	0.001	0.999	Ind-M
H84	134	134	Xiaohongnuo	Japonica	YY	Yuanyang,Honghe	Ⅱ	0.994	0.006	Jap-M
H85	135	135	Xiangnuo	Japonica	YY	Yuanyang,Honghe	Ⅱ	0.999	0.001	Jap-M
H86	136	136	Heigu	Japonica	YY	Yuanyang,Honghe	Ⅱ	0.999	0.001	Jap-M
H87	137	NA	Dalengshui	Japonica	YY	Yuanyang,Honghe	Ⅱ	0.999	0.001	Jap-M
H88	138	138	Shipigu	Indica	YY	Yuanyang,Honghe	Ⅱ	0.013	0.987	Ind-M
H89	139	NA	Ximazhagu	Indica	YY	Yuanyang,Honghe	Ⅱ	0.001	0.999	Ind-M
H90	140	NA	Yuelianggu	Indica	YY	Yuanyang,Honghe	Ⅱ	0.001	0.999	Ind-M
H91	141	NA	Dapigu	Indica	YY	Yuanyang,Honghe	Ⅱ	0.001	0.999	Ind-M
H92	142	142	Chuanghonggu	Indica	YY	Yuanyang,Honghe	Ⅱ	0.001	0.999	Ind-M
H93	143	NA	Molinggu	Indica	YY	Yuanyang,Honghe	Ⅱ	0.001	0.999	Ind-M
H94	144	144	Menglagu	Indica	YY	Yuanyang,Honghe	Ⅱ	0.001	0.999	Ind-M
H95	145	145	Qingke	Indica	YY	Yuanyang,Honghe	Ⅱ	0.001	0.999	Ind-M
H96	146	NA	Honglinghuagu	Japonica	JC	Jianchuan,Dali	Ⅴ	0.996	0.004	Jap-N
H97	147	NA	Heigu	Indica	JC	Jianchuan,Dali	Ⅴ	0.286	0.714	Ind-N
H98	148	NA	Duguwan	Japonica	YG	Yuanjiang,Yuxi	Ⅱ	0.999	0.001	Jap-M
H99	149	NA	Aijiaonuo	Japonica	YG	Yuanjiang,Yuxi	Ⅱ	0.999	0.001	Jap-M
H100	150	NA	Ninglanglaolaihuang(Ⅰ)	Indica	NL	Ninglang,Lijiang	Ⅴ	0.359	0.641	Ind-N
H101	151	NA	Maxiangu	Japonica	NL	Ninglang,Lijiang	Ⅴ	0.999	0.001	Jap-N
H102	152	NA	6401	Japonica	NL	Ninglang,Lijiang	Ⅴ	0.998	0.002	Jap-N
H103	153	153	Heizuigu	Indica	LS	Lushui,Nujiang	Ⅴ	0.377	0.623	Ind-N
H104	154	NA	Hongpimaxiangu	Indica	JN	Jiangcheng,Simao	Ⅲ	0.001	0.999	Ind-S
H105	155	NA	Zaizhuanggu	Indica	JN	Jiangcheng,Simao	Ⅲ	0.012	0.988	Ind-S
H106	156	NA	Xilaopi	Indica	JN	Jiangcheng,Simao	Ⅲ	0.002	0.998	Ind-S
H107	157	NA	Xibaipimazhagu	Indica	JN	Jiangcheng,Simao	Ⅲ	0.002	0.998	Ind-S
H108	158	NA	Xiaobainuo	Indica	JN	Jiangcheng,Simao	Ⅲ	0.001	0.999	Ind-S
H109	159	NA	Chashannuo	Indica	JN	Jiangcheng,Simao	Ⅲ	0.001	0.999	Ind-S
H110	160	NA	Laozaogu	Indica	JN	Jiangcheng,Simao	Ⅲ	0.001	0.999	Ind-S
H111	161	NA	Lengshuigu	Japonica	JN	Jiangcheng,Simao	Ⅲ	0.997	0.003	Jap-S
H112	162	NA	Huahuangnuogu	Japonica	JN	Jiangcheng,Simao	Ⅲ	0.998	0.002	Jap-S
H113	163	NA	Xihongjiao	Indica	JN	Jiangcheng,Simao	Ⅲ	0.073	0.927	Ind-S
H114	164	NA	Shiming	Japonica	JN	Jiangcheng,Simao	Ⅲ	0.999	0.001	Jap-S
H115	165	NA	Shanqitougu	Japonica	JN	Jiangcheng,Simao	Ⅲ	0.997	0.003	Jap-S
H116	166	NA	Shanchangweibagu	Japonica	JN	Jiangcheng,Simao	Ⅲ	0.999	0.001	Jap-S
H117	167	NA	Dachinuo	Japonica	JN	Jiangcheng,Simao	Ⅲ	0.984	0.016	Jap-S
H118	168	NA	Huangguanuogu	Indica	JN	Jiangcheng,Simao	Ⅲ	0.025	0.975	Ind-S
H119	169	NA	Heihuanuogu	Japonica	JN	Jiangcheng,Simao	Ⅲ	0.999	0.001	Jap-S
H120	170	NA	Haomengwang	Indica	MN	Menglian,Simao	Ⅲ	0.001	0.999	Ind-S
H121	171	NA	Xiangnuo	Indica	MN	Menglian,Simao	Ⅲ	0.01	0.99	Ind-S
H122	172	NA	Zhayeai 1	Japonica	MN	Menglian,Simao	Ⅲ	0.992	0.008	Jap-S
H123	173	NA	Zaohonggu	Japonica	MN	Menglian,Simao	Ⅲ	0.998	0.002	Jap-S
H124	174	NA	Erla	Indica	MN	Menglian,Simao	Ⅲ	0.497	0.503	Ind-S
H125	175	NA	Zhaluoni 4	Japonica	MN	Menglian,Simao	Ⅲ	0.999	0.001	Jap-S
H126	176	NA	Haolaimabo 1	Japonica	MN	Menglian,Simao	Ⅲ	0.999	0.001	Jap-S
H127	177	NA	Ergelei	Indica	MN	Menglian,Simao	Ⅲ	0.383	0.617	Ind-S
H128	178	NA	Haolaihuai 1	Japonica	MN	Menglian,Simao	Ⅲ	0.863	0.137	Jap-S
H129	179	NA	Zhaye 1	Japonica	MN	Menglian,Simao	Ⅲ	0.998	0.002	Jap-S
H130	180	NA	Xilongchuangu	Indica	LC	Lancang,Simao	Ⅲ	0.014	0.986	Ind-S
H131	181	NA	Huaqitou	Indica	LC	Lancang,Simao	Ⅲ	0.056	0.944	Ind-S
H132	182	NA	Nantehao	Indica	LC	Lancang,Simao	Ⅲ	0.011	0.989	Ind-S
H133	183	NA	Dongfeng 1	Indica	LC	Lancang,Simao	Ⅲ	0.017	0.983	Ind-S
H134	184	NA	Lengshuixibaigu	Indica	LC	Lancang,Simao	Ⅲ	0.001	0.999	Ind-S
H135	185	NA	Xiaobainuogu	Indica	LC	Lancang,Simao	Ⅲ	0.001	0.999	Ind-S
H136	186	NA	Xiangnuo	Indica	LC	Lancang,Simao	Ⅲ	0.014	0.986	Ind-S
H137	187	NA	Lengshuixiaobainuo	Japonica	LC	Lancang,Simao	Ⅲ	0.999	0.001	Jap-S
H138	188	NA	Huangpigu	Japonica	LC	Lancang,Simao	Ⅲ	0.999	0.001	Jap-S
H139	189	NA	Zhagu	Japonica	LC	Lancang,Simao	Ⅲ	0.999	0.001	Jap-S
H140	190	NA	Landigu	Japonica	LC	Lancang,Simao	Ⅲ	1	0	Jap-S
H141	191	NA	Honggaoliang	Japonica	LC	Lancang,Simao	Ⅲ	0.999	0.001	Jap-S
H142	192	NA	Banli 1	Japonica	LC	Lancang,Simao	Ⅲ	0.998	0.002	Jap-S
H143	193	NA	Huangpigu	Indica	XM	Ximeng,Simao	Ⅲ	0.001	0.999	Ind-S
H144	194	NA	Zhongzhuwuming	Indica	XM	Ximeng,Simao	Ⅲ	0.155	0.845	Ind-S
H145	195	NA	Xibaigu	Indica	XM	Ximeng,Simao	Ⅲ	0.001	0.999	Ind-S
H146	196	NA	Xiangnuo	Indica	XM	Ximeng,Simao	Ⅲ	0.001	0.999	Ind-S
H147	197	NA	Bozha	Indica	XM	Ximeng,Simao	Ⅲ	0.005	0.995	Ind-S
H148	198	NA	Haomenghun	Indica	XM	Ximeng,Simao	Ⅲ	0.001	0.999	Ind-S
H149	199	NA	Erbandong	Japonica	XM	Ximeng,Simao	Ⅲ	0.999	0.001	Jap-S
H150	200	NA	Zhaye	Japonica	XM	Ximeng,Simao	Ⅲ	0.829	0.171	Jap-S
H151	201	NA	Ertu	Indica	XM	Ximeng,Simao	Ⅲ	0.001	0.999	Ind-S
H152	202	NA	Landigu	Japonica	XM	Ximeng,Simao	Ⅲ	0.971	0.029	Jap-S
H153	203	NA	Haohuang	Indica	ML	Mengla,Xishuangbanna	Ⅲ	0.056	0.944	Ind-S
H154	204	NA	Haopiena	Indica	ML	Mengla,Xishuangbanna	Ⅲ	0.001	0.999	Ind-S
H155	205	NA	Wochai	Indica	ML	Mengla,Xishuangbanna	Ⅲ	0.003	0.997	Ind-S
H156	206	NA	Kaobi	Indica	ML	Mengla,Xishuangbanna	Ⅲ	0.001	0.999	Ind-S
H157	207	NA	Dahonggu	Japonica	ML	Mengla,Xishuangbanna	Ⅲ	0.672	0.328	Jap-S
H158	208	NA	Shiming	Japonica	ML	Mengla,Xishuangbanna	Ⅲ	0.999	0.001	Jap-S
H159	209	NA	Kaobuli	Japonica	ML	Mengla,Xishuangbanna	Ⅲ	0.999	0.001	Jap-S
H160	210	NA	Kaoganga	Japonica	ML	Mengla,Xishuangbanna	Ⅲ	0.999	0.001	Jap-S
H161	211	NA	Kaoyou	Japonica	ML	Mengla,Xishuangbanna	Ⅲ	0.999	0.001	Jap-S
H162	212	NA	Hannuo	Japonica	ML	Mengla,Xishuangbanna	Ⅲ	0.998	0.002	Jap-S
H163	213	NA	Haoanqiu	Indica	MH	Menghai,Xishuangbanna	Ⅲ	0.024	0.976	Ind-S
H164	214	214	Haoyao	Indica	MH	Menghai,Xishuangbanna	Ⅲ	0.001	0.999	Ind-S
H165	215	NA	Haozao	Indica	MH	Menghai,Xishuangbanna	Ⅲ	0.002	0.998	Ind-S
H166	216	NA	Haohuangla	Indica	MH	Menghai,Xishuangbanna	Ⅲ	0.001	0.999	Ind-S
H167	217	217	Haohai 1	Japonica	MH	Menghai,Xishuangbanna	Ⅲ	0.999	0.001	Jap-S
H168	218	NA	Heijiezi	Indica	MH	Menghai,Xishuangbanna	Ⅲ	0.002	0.998	Ind-S
H169	219	NA	Qianba 2	Japonica	MH	Menghai,Xishuangbanna	Ⅲ	0.999	0.001	Jap-S
H170	220	220	Xiaomaigu	Japonica	MH	Menghai,Xishuangbanna	Ⅲ	0.998	0.002	Jap-S
H171	221	221	Bangkeqiangeng	Japonica	MH	Menghai,Xishuangbanna	Ⅲ	0.998	0.002	Jap-S
H172	222	NA	Haonanwen 3	Japonica	MH	Menghai,Xishuangbanna	Ⅲ	0.999	0.001	Jap-S
H173	223	NA	Laolaihong	Japonica	MH	Menghai,Xishuangbanna	Ⅲ	0.999	0.001	Jap-S
H174	224	NA	Dahuagu	Japonica	MH	Menghai,Xishuangbanna	Ⅲ	0.999	0.001	Jap-S
H175	225	NA	Jinguyin	Indica	RL	Ruili,Dehong	Ⅲ	0.001	0.999	Ind-M
H176	226	NA	Baikenuo	Japonica	RL	Ruili,Dehong	Ⅲ	0.999	0.001	Jap-M
H177	227	NA	Sanbangqishiluo	Japonica	RL	Ruili,Dehong	Ⅲ	0.995	0.005	Jap-M
H178	228	NA	Haomulei	Indica	RL	Ruili,Dehong	Ⅲ	0.001	0.999	Ind-M
H179	229	NA	Nuogu	Indica	RL	Ruili,Dehong	Ⅲ	0.001	0.999	Ind-M
H180	230	NA	Haomaliang	Indica	LN	Longchuan,Dehong	Ⅲ	0.001	0.999	Ind-M
H181	231	NA	Haomuleiliang	Indica	LN	Longchuan,Dehong	Ⅲ	0.001	0.999	Ind-M
H182	232	NA	Wandiandabaigu	Indica	LN	Longchuan,Dehong	Ⅲ	0.004	0.996	Ind-M
H183	233	NA	Changmaogu	Japonica	LN	Longchuan,Dehong	Ⅲ	0.976	0.024	Jap-M
H184	234	NA	Xianggu	Japonica	LN	Longchuan,Dehong	Ⅲ	1	0	Jap-M
H185	235	NA	Xianggu	Japonica	LN	Longchuan,Dehong	Ⅲ	0.845	0.155	Jap-M
H186	236	NA	Changmaogu	Japonica	LN	Longchuan,Dehong	Ⅲ	0.999	0.001	Jap-M
H187	237	NA	Baizao	Japonica	LN	Longchuan,Dehong	Ⅲ	1	0	Jap-M
H188	238	NA	Haomuleimeng	Indica	YJ	Yingjiang,Dehong	Ⅲ	0.001	0.999	Ind-M
H189	239	NA	Yingbansuo	Indica	YJ	Yingjiang,Dehong	Ⅲ	0.001	0.999	Ind-M
H190	240	NA	Dabaigu	Indica	YJ	Yingjiang,Dehong	Ⅲ	0.002	0.998	Ind-M
H191	241	NA	Yinxuan 1	Indica	YJ	Yingjiang,Dehong	Ⅲ	0.012	0.988	Ind-M
H192	242	NA	Haonuoliang	Indica	YJ	Yingjiang,Dehong	Ⅲ	0.001	0.999	Ind-M
H193	243	NA	Haonuoyu	Indica	YJ	Yingjiang,Dehong	Ⅲ	0.004	0.996	Ind-M
H194	244	NA	Haogonghun	Japonica	YJ	Yingjiang,Dehong	Ⅲ	0.999	0.001	Jap-M
H195	245	NA	Dabaigu	Japonica	YJ	Yingjiang,Dehong	Ⅲ	0.997	0.003	Jap-M
H196	246	NA	Xueshangu	Japonica	YJ	Yingjiang,Dehong	Ⅲ	0.999	0.001	Jap-M
H197	247	NA	Xiangnuo	Japonica	YJ	Yingjiang,Dehong	Ⅲ	0.999	0.001	Ind-M
H198	248	NA	Maoxiangnuo	Japonica	YJ	Yingjiang,Dehong	Ⅲ	0.999	0.001	Jap-M
H199	249	NA	Miandao	Japonica	YJ	Yingjiang,Dehong	Ⅲ	0.997	0.003	Jap-M
H200	250	NA	Pidao	Japonica	YJ	Yingjiang,Dehong	Ⅲ	0.979	0.021	Jap-M
H201	251	NA	Erzaogu	Japonica	YJ	Yingjiang,Dehong	Ⅲ	0.979	0.021	Jap-M
H202	252	NA	Xiaobaigu	Indica	YD	Yongde,Lincang	Ⅱ	0.001	0.999	Ind-M
H203	253	NA	Erzaonangu	Indica	YD	Yongde,Lincang	Ⅱ	0.001	0.999	Ind-M
H204	254	NA	Dayanggu	Indica	YD	Yongde,Lincang	Ⅱ	0.001	0.999	Ind-M
H205	255	NA	Huahonggu	Indica	YD	Yongde,Lincang	Ⅱ	0.001	0.999	Ind-M
H206	256	NA	Hongbaotou	Indica	YD	Yongde,Lincang	Ⅱ	0.001	0.999	Ind-M
H207	257	NA	Dabaigu	Indica	YD	Yongde,Lincang	Ⅱ	0.001	0.999	Ind-M
H208	258	NA	Laozhuangmaxiangu	Indica	YD	Yongde,Lincang	Ⅱ	0.001	0.999	Ind-M
H209	259	NA	Shantouxihuangpinuo	Japonica	YD	Yongde,Lincang	Ⅱ	0.999	0.001	Jap-M
H210	260	NA	Xiaohuangnuo	Japonica	YD	Yongde,Lincang	Ⅱ	0.999	0.001	Jap-M
H211	261	NA	Dahuangpinuo	Japonica	YD	Yongde,Lincang	Ⅱ	0.999	0.001	Jap-M
H212	262	NA	Zaohangu	Japonica	YD	Yongde,Lincang	Ⅱ	0.951	0.049	Jap-M
H213	263	NA	Hongsetou	Indica	YD	Yongde,Lincang	Ⅱ	0.001	0.999	Ind-M
H214	264	NA	Hongchangmaoxuan	Japonica	YD	Yongde,Lincang	Ⅱ	0.999	0.001	Jap-M
H215	265	NA	Daxiangnuo	Indica	YD	Yongde,Lincang	Ⅱ	0.001	0.999	Ind-M
H216	266	NA	Langdinuo	Japonica	YD	Yongde,Lincang	Ⅱ	0.999	0.001	Jap-M
H217	267	NA	Huangpinuo	Japonica	YD	Yongde,Lincang	Ⅱ	0.999	0.001	Jap-M
H218	268	NA	Landinuo	Japonica	YD	Yongde,Lincang	Ⅱ	0.999	0.001	Jap-M
H219	269	NA	Dahongnuo	Japonica	YD	Yongde,Lincang	Ⅱ	0.999	0.001	Jap-M
H220	270	NA	Haoanbawang	Indica	CY	Cangyuan,Lincang	Ⅲ	0.001	0.999	Ind-M
H221	271	271	Shiming	Indica	CY	Cangyuan,Lincang	Ⅲ	0.002	0.998	Ind-M
H222	272	272	Xiangnuo	Japonica	CY	Cangyuan,Lincang	Ⅲ	0.999	0.001	Jap-M
H223	273	NA	Ere	Japonica	CY	Cangyuan,Lincang	Ⅲ	0.999	0.001	Jap-M
H224	274	274	Eliang	Indica	CY	Cangyuan,Lincang	Ⅲ	0.134	0.866	Ind-M
H225	275	275	Hannuo	Japonica	CY	Cangyuan,Lincang	Ⅲ	0.999	0.001	Jap-M
H226	276	NA	Ebinan	Japonica	CY	Cangyuan,Lincang	Ⅲ	0.999	0.001	Jap-M
H227	277	NA	Elaibi	Japonica	CY	Cangyuan,Lincang	Ⅲ	0.999	0.001	Jap-M
H228	278	NA	Egesai	Indica	CY	Cangyuan,Lincang	Ⅲ	0.001	0.999	Ind-M
H229	279	279	Ebinan	Indica	CY	Cangyuan,Lincang	Ⅲ	0.015	0.985	Ind-M
H230	280	NA	Egemian	Japonica	CY	Cangyuan,Lincang	Ⅲ	0.999	0.001	Jap-M
H231	281	NA	Wanbaigu	Indica	JP	Jinping,Honghe	Ⅲ	0	1	Ind-M
H232	282	NA	Hongjiaobai	Indica	JP	Jinping,Honghe	Ⅲ	0.003	0.997	Ind-M
H233	283	NA	Yuenannuo	Indica	JP	Jinping,Honghe	Ⅲ	0.001	0.999	Ind-M
H234	284	NA	Mujinuo	Indica	JP	Jinping,Honghe	Ⅲ	0.026	0.974	Ind-M
H235	285	NA	Maluonuo	Japonica	JP	Jinping,Honghe	Ⅲ	0.999	0.001	Jap-M
H236	286	NA	Huangxiangnuo	Japonica	JP	Jinping,Honghe	Ⅲ	0.999	0.001	Jap-M
H237	287	NA	Maluonuo	Indica	JP	Jinping,Honghe	Ⅲ	0.001	0.999	Ind-M
H238	288	NA	Xiaohuanuo	Japonica	YY	Yuanyang,Honghe	Ⅱ	0.99	0.01	Jap-M
H239	289	NA	Dabaigu	Indica	LP	Luoping,Qujing	Ⅰ	0.038	0.962	Ind-M
H240	290	290	Honggu	Indica	LP	Luoping,Qujing	Ⅰ	0.001	0.999	Ind-M
H241	291	291	Huanghuixiang	Indica	LP	Luoping,Qujing	Ⅰ	0.003	0.997	Ind-M
H242	292	NA	Hangu	Indica	LP	Luoping,Qujing	Ⅰ	0.002	0.998	Ind-M
H243	293	NA	Badahehanguhuang	Indica	LP	Luoping,Qujing	Ⅰ	0.001	0.999	Ind-M
H244	294	NA	Heiguzi	Japonica	LP	Luoping,Qujing	Ⅰ	0.902	0.098	Jap-M
H245	295	NA	Erbainuo	Japonica	LP	Luoping,Qujing	Ⅰ	0.999	0.001	Jap-M
H246	296	NA	Xiaohuangnuo	Japonica	LP	Luoping,Qujing	Ⅰ	0.998	0.002	Jap-M
H247	297	297	Heigu	Japonica	LP	Luoping,Qujing	Ⅰ	0.999	0.001	Jap-M
H248	298	NA	Dabainuo	Japonica	LP	Luoping,Qujing	Ⅰ	0.999	0.001	Jap-M
H249	299	299	Xiaohuangnuo	Japonica	LP	Luoping,Qujing	Ⅰ	0.999	0.001	Jap-M
H250	300	300	Mazhagu	Japonica	LP	Luoping,Qujing	Ⅰ	0.965	0.035	Jap-M
H251	301	301	Hannuo 1	Japonica	LP	Luoping,Qujing	Ⅰ	0.999	0.001	Jap-M
H252	302	NA	Dalianhuigu	Japonica	JC	Jianchuan,Dali	Ⅴ	0.999	0.001	Jap-N
H253	303	NA	Huagu	Japonica	JC	Jianchuan,Dali	Ⅴ	0.999	0.001	Jap-N
H254	304	NA	Sanhexiaobaigu	Japonica	JC	Jianchuan,Dali	Ⅴ	0.999	0.001	Jap-N
H255	305	NA	Madenghonggu	Japonica	JC	Jianchuan,Dali	Ⅴ	0.999	0.001	Jap-N
H256	306	NA	Bendinuogu	Japonica	JC	Jianchuan,Dali	Ⅴ	0.999	0.001	Jap-N
H257	307	NA	Hongmaxian	Indica	DY	Dayao,Chuxiong	Ⅰ	0.001	0.999	Ind-M
H258	308	NA	Dabaima	Indica	DY	Dayao,Chuxiong	Ⅰ	0.001	0.999	Ind-M
H259	309	309	Biwusheng	Indica	DY	Dayao,Chuxiong	Ⅰ	0.001	0.999	Ind-M
H260	310	310	Xiaobaimaxian	Indica	DY	Dayao,Chuxiong	Ⅰ	0.001	0.999	Ind-M
H261	311	311	Maxian	Japonica	DY	Dayao,Chuxiong	Ⅰ	0.995	0.005	Jap-M
H262	312	NA	Yanzhidiao	Japonica	DY	Dayao,Chuxiong	Ⅰ	0.999	0.001	Jap-M
H263	313	NA	Xiaoluogu	Japonica	DY	Dayao,Chuxiong	Ⅰ	0.999	0.001	Jap-M
H264	314	314	Wahuigu	Japonica	DY	Dayao,Chuxiong	Ⅰ	0.963	0.037	Jap-M
H265	315	NA	Xiaoheigu	Japonica	DY	Dayao,Chuxiong	Ⅰ	0.999	0.001	Jap-M
H266	316	316	Bolanggu	Japonica	DY	Dayao,Chuxiong	Ⅰ	0.999	0.001	Jap-M
H267	317	317	Chashannuo	Japonica	DY	Dayao,Chuxiong	Ⅰ	0.999	0.001	Jap-M
H268	318	NA	Dahonggu	Indica	TC	Tengchong,Baoshan	Ⅰ	0.003	0.997	Ind-M
H269	319	NA	Guoshuanbai	Indica	TC	Tengchong,Baoshan	Ⅰ	0.002	0.998	Ind-M
H270	320	NA	Huangbansuo	Indica	TC	Tengchong,Baoshan	Ⅰ	0.001	0.999	Ind-M
H271	321	NA	Baibansuo	Indica	TC	Tengchong,Baoshan	Ⅰ	0.002	0.998	Ind-M
H272	322	NA	Huibaqi	Indica	TC	Tengchong,Baoshan	Ⅰ	0.002	0.998	Ind-M
H273	323	323	Jiandabai	Indica	TC	Tengchong,Baoshan	Ⅰ	0.001	0.999	Ind-M
H274	324	NA	Changmangbaqi	Indica	TC	Tengchong,Baoshan	Ⅰ	0.004	0.996	Ind-M
H275	325	325	Huangbansuo	Indica	TC	Tengchong,Baoshan	Ⅰ	0.005	0.995	Ind-M
H276	326	NA	Huangbansuo	Indica	TC	Tengchong,Baoshan	Ⅰ	0.001	0.999	Ind-M
H277	327	NA	Dongnuo	Indica	TC	Tengchong,Baoshan	Ⅰ	0.002	0.998	Ind-M
H278	328	328	Bajiaonuo	Indica	TC	Tengchong,Baoshan	Ⅰ	0.001	0.999	Ind-M
H279	329	NA	Sandiannuo	Indica	TC	Tengchong,Baoshan	Ⅰ	0.001	0.999	Ind-M
H280	330	NA	Hongnuo	Indica	TC	Tengchong,Baoshan	Ⅰ	0.001	0.999	Ind-M
H281	331	NA	Xiaomizao	Indica	TC	Tengchong,Baoshan	Ⅰ	0.001	0.999	Ind-M
H282	332	NA	Baidiaogu	Japonica	TC	Tengchong,Baoshan	Ⅰ	0.996	0.004	Jap-M
H283	333	NA	Gaoganhong	Indica	TC	Tengchong,Baoshan	Ⅰ	0.003	0.997	Ind-M
H284	334	NA	Huigu	Indica	TC	Tengchong,Baoshan	Ⅰ	0.038	0.962	Ind-M
H285	335	335	Laolaihong	Japonica	TC	Tengchong,Baoshan	Ⅰ	0.998	0.002	Jap-M
H286	336	NA	Huangguanuo	Japonica	TC	Tengchong,Baoshan	Ⅰ	0.999	0.001	Jap-M
H287	337	NA	Longchuannuo	Japonica	TC	Tengchong,Baoshan	Ⅰ	0.998	0.002	Jap-M
H288	338	338	Huangkenuo	Japonica	TC	Tengchong,Baoshan	Ⅰ	0.745	0.255	Jap-M
H289	339	339	Heijunuo	Indica	TC	Tengchong,Baoshan	Ⅰ	0.077	0.923	Ind-M
H290	340	NA	Niushizigu	Japonica	TC	Tengchong,Baoshan	Ⅰ	0.929	0.071	Jap-M
H291	341	NA	Mahangu	Japonica	TC	Tengchong,Baoshan	Ⅰ	0.995	0.005	Jap-M
H292	342	NA	Dabaidiao	Japonica	TC	Tengchong,Baoshan	Ⅰ	0.999	0.001	Jap-M
H293	344	NA	Mangzhonggu	Indica	XP	Xiping,Yuxi	Ⅱ	0.002	0.998	Ind-M
H294	345	345	Danasuogu	Indica	XP	Xiping,Yuxi	Ⅱ	0.001	0.999	Ind-M
H295	346	NA	Luanjiaogu	Indica	XP	Xiping,Yuxi	Ⅱ	0.001	0.999	Ind-M
H296	347	347	Lengshuigu	Japonica	XP	Xiping,Yuxi	Ⅱ	0.999	0.001	Jap-M
H297	348	NA	Xiaohuanuo	Japonica	XP	Xiping,Yuxi	Ⅱ	0.992	0.008	Jap-M
H298	349	NA	Ruannuo	Japonica	XP	Xiping,Yuxi	Ⅱ	0.982	0.018	Jap-M
H299	350	NA	Dabainuo	Japonica	XP	Xiping,Yuxi	Ⅱ	0.999	0.001	Jap-M
H300	351	351	Gaogengdasui	Japonica	XP	Xiping,Yuxi	Ⅱ	0.998	0.002	Jap-M
H301	352	352	Huinuo	Japonica	XP	Xiping,Yuxi	Ⅱ	0.999	0.001	Jap-M
H302	353	NA	Xiaobainuo	Japonica	XP	Xiping,Yuxi	Ⅱ	0.999	0.001	Jap-M
H303	354	354	Changmaogu	Japonica	XP	Xiping,Yuxi	Ⅱ	0.999	0.001	Jap-M
H304	355	NA	Huangpinuo	Japonica	XP	Xiping,Yuxi	Ⅱ	0.999	0.001	Jap-M
H305	356	NA	Mazhangu	Indica	QJ	Qiaojia,Zhaotong	Ⅳ	0.004	0.996	Ind-N
H306	357	357	Jinxing 1	Indica	QJ	Qiaojia,Zhaotong	Ⅳ	0.001	0.999	Ind-N
H307	358	NA	Mazhanhongmi	Indica	QJ	Qiaojia,Zhaotong	Ⅳ	0.003	0.997	Ind-N
H308	359	359	Wujiaozhan	Indica	QJ	Qiaojia,Zhaotong	Ⅳ	0.455	0.545	Ind-N
H309	360	360	Ainuogu	Indica	QJ	Qiaojia,Zhaotong	Ⅳ	0.009	0.991	Ind-N
H310	361	361	Shenglixian	Indica	QJ	Qiaojia,Zhaotong	Ⅳ	0.001	0.999	Ind-N
H311	362	362	Dabaigu	Japonica	QJ	Qiaojia,Zhaotong	Ⅳ	0.91	0.09	Jap-N
H312	363	363	Taibeinuo	Japonica	QJ	Qiaojia,Zhaotong	Ⅳ	0.996	0.004	Jap-N
H313	364	364	Huangsinuogu	Japonica	QJ	Qiaojia,Zhaotong	Ⅳ	0.999	0.001	Jap-N
H314	365	NA	Gaonuogu	Japonica	QJ	Qiaojia,Zhaotong	Ⅳ	0.989	0.011	Jap-N
H315	366	NA	Kongduxiaobaigu	Japonica	NL	Ninglang,Lijiang	Ⅴ	0.964	0.036	Jap-N
H316	367	NA	Hongmangdading	Japonica	NL	Ninglang,Lijiang	Ⅴ	0.999	0.001	Jap-N
H317	368	NA	Xiaomagu	Indica	NL	Ninglang,Lijiang	Ⅴ	0.009	0.991	Ind-N
H318	369	NA	Xiaobaigu	Japonica	NL	Ninglang,Lijiang	Ⅴ	0.999	0.001	Jap-N
H319	370	NA	Honggu	Indica	GS	Gongshan,Nujiang	Ⅴ	0.001	0.999	Ind-N
H320	371	NA	Hanrengu	Indica	GS	Gongshan,Nujiang	Ⅴ	0.021	0.979	Ind-N
H321	372	NA	Miandianhonggu	Japonica	GS	Gongshan,Nujiang	Ⅴ	0.999	0.001	Jap-N
H322	373	NA	Nuogu	Japonica	GS	Gongshan,Nujiang	Ⅴ	0.999	0.001	Jap-N
H323	374	NA	Zaohangu	Japonica	GS	Gongshan,Nujiang	Ⅴ	0.786	0.214	Jap-N
H324	375	375	Xiaohongdiao	Indica	LS	Lushui,Nujiang	Ⅴ	0.001	0.999	Ind-N
H325	376	NA	Xiaobaigu	Indica	LS	Lushui,Nujiang	Ⅴ	0.001	0.999	Ind-N
H326	377	377	Luxigu	Indica	LS	Lushui,Nujiang	Ⅴ	0.001	0.999	Ind-N
H327	378	NA	Heifagu	Japonica	LS	Lushui,Nujiang	Ⅴ	0.997	0.003	Jap-N
H328	379	NA	Pihonggu	Japonica	LS	Lushui,Nujiang	Ⅴ	0.999	0.001	Jap-N
H329	380	380	Huakehangu	Japonica	LS	Lushui,Nujiang	Ⅴ	0.999	0.001	Jap-N
H330	381	381	Dadaonuo	Japonica	LS	Lushui,Nujiang	Ⅴ	0.669	0.331	Jap-N
H331	382	NA	Jiangeng 6	Japonica	JC	Jianchuan,Dali	Ⅴ	0.991	0.009	Jap-N
H332	383	NA	Donglinghuagu	Japonica	JC	Jianchuan,Dali	Ⅴ	0.999	0.001	Jap-N
H333	384	NA	Madenghonggu	Japonica	JC	Jianchuan,Dali	Ⅴ	0.999	0.001	Jap-N
H334	385	NA	Jian90-27Nuo	Japonica	JC	Jianchuan,Dali	Ⅴ	0.999	0.001	Jap-N
H335	386	NA	Jiangeng 3	Japonica	JC	Jianchuan,Dali	Ⅴ	0.938	0.062	Jap-N
H336	387	NA	Jiangengxiang 1	Japonica	JC	Jianchuan,Dali	Ⅴ	0.999	0.001	Jap-N
H337	388	NA	Jiangengyou 1	Japonica	JC	Jianchuan,Dali	Ⅴ	0.999	0.001	Jap-N
H338	389	NA	Hongjiaogu	Indica	LS	Lushui,Nujiang	Ⅴ	0.003	0.997	Ind-N
H339	390	390	Huangpinuo	Japonica	LS	Lushui,Nujiang	Ⅴ	0.999	0.001	Jap-N
H340	391	NA	Weishangu	Indica	LS	Lushui,Nujiang	Ⅴ	0.001	0.999	Ind-N
H341	392	392	Shilixiang	Indica	LS	Lushui,Nujiang	Ⅴ	0.191	0.809	Ind-N
H342	393	393	Luzubaigu	Indica	LS	Lushui,Nujiang	Ⅴ	0.001	0.999	Ind-N
H343	394	NA	Luzuhonggu	Indica	LS	Lushui,Nujiang	Ⅴ	0.001	0.999	Ind-N
H344	395	NA	Aihonggu	Indica	LS	Lushui,Nujiang	Ⅴ	0.002	0.998	Ind-N
H345	396	NA	Egaxianggu	Japonica	LS	Lushui,Nujiang	Ⅴ	0.999	0.001	Jap-N
H346	397	NA	Egahandao	Japonica	LS	Lushui,Nujiang	Ⅴ	0.999	0.001	Jap-N
H347	398	NA	Egagu	Indica	LS	Lushui,Nujiang	Ⅴ	0.001	0.999	Ind-N
H348	399	399	Taibei 8	Japonica	LS	Lushui,Nujiang	Ⅴ	0.999	0.001	Jap-N
H349	400	NA	Bendishuidao	Japonica	NL	Ninglang,Lijiang	Ⅴ	0.999	0.001	Jap-N
H350	401	NA	Dabaigu	Indica	GS	Gongshan,Nujiang	Ⅴ	0.001	0.999	Ind-N
H351	403	NA	Xihuangxiang	Japonica	PB	Pingbian,Honghe	Ⅱ	0.999	0.001	Jap-M
H352	404	NA	Bainuogu	Indica	PB	Pingbian,Honghe	Ⅱ	0.001	0.999	Ind-M
H353	405	NA	Hongnuogu	Japonica	PB	Pingbian,Honghe	Ⅱ	0.998	0.002	Jap-M
H354	406	NA	Huanuo	Japonica	PB	Pingbian,Honghe	Ⅱ	0.999	0.001	Jap-M
H355	407	NA	Hongnuogu	Japonica	PB	Pingbian,Honghe	Ⅱ	0.999	0.001	Jap-M
H356	408	NA	Duoyugu	Japonica	PB	Pingbian,Honghe	Ⅱ	0.966	0.034	Jap-M
H357	409	NA	Zinuo	Indica	PB	Pingbian,Honghe	Ⅱ	0.002	0.998	Ind-M
H358	410	NA	Dibaigu	Japonica	MH	Menghai,Xishuangbanna	Ⅲ	0.999	0.001	Jap-S
H359	411	411	Ganbo 4	Indica	MH	Menghai,Xishuangbanna	Ⅲ	0.009	0.991	Ind-S
H360	412	NA	Zinuodao	Indica	MH	Menghai,Xishuangbanna	Ⅲ	0.001	0.999	Ind-S
H361	413	413	Dalisha	Indica	MH	Menghai,Xishuangbanna	Ⅲ	0.001	0.999	Ind-S
H362	414	NA	Xiaohuagu	Indica	MH	Menghai,Xishuangbanna	Ⅲ	0.001	0.999	Ind-S
H363	415	415	Jiegunuo	Japonica	MH	Menghai,Xishuangbanna	Ⅲ	0.999	0.001	Jap-S
H364	416	NA	Xibaigu	Indica	MH	Menghai,Xishuangbanna	Ⅲ	0.001	0.999	Ind-S
H365	417	417	Shiyuenuo	Indica	MH	Menghai,Xishuangbanna	Ⅲ	0.002	0.998	Ind-S
H366	418	418	Bengexiaohuanggu	Indica	MH	Menghai,Xishuangbanna	Ⅲ	0.003	0.997	Ind-S
H367	419	NA	Manpihongmi	Japonica	MH	Menghai,Xishuangbanna	Ⅲ	0.999	0.001	Jap-S
H368	420	NA	Manpinuomi	Japonica	MH	Menghai,Xishuangbanna	Ⅲ	0.999	0.001	Jap-S
H369	421	421	Manpixianghongnuomi	Indica	MH	Menghai,Xishuangbanna	Ⅲ	0.001	0.999	Ind-S
H370	422	422	Nuogu	Indica	YY	Yuanyang,Honghe	Ⅱ	0.001	0.999	Ind-M
H371	423	423	Zinuogu	Indica	YY	Yuanyang,Honghe	Ⅱ	0.001	0.999	Ind-M
H372	424	NA	Ganluenimazinuo	Indica	YY	Yuanyang,Honghe	Ⅱ	0.001	0.999	Ind-M
H373	425	425	Yuelianggu	Indica	YY	Yuanyang,Honghe	Ⅱ	0.001	0.999	Ind-M
H374	426	426	Zulugu	Indica	YY	Yuanyang,Honghe	Ⅱ	0.001	0.999	Ind-M
H375	427	427	Maiche	Indica	YY	Yuanyang,Honghe	Ⅱ	0.001	0.999	Ind-M
H376	428	NA	Yuelianggu	Indica	YY	Yuanyang,Honghe	Ⅱ	0.001	0.999	Ind-M
H377	429	NA	Zinuogu	Indica	YY	Yuanyang,Honghe	Ⅱ	0.001	0.999	Ind-M
H378	430	NA	Heijiezichanggu	Japonica	ML	Mengla,Xishuangbanna	Ⅲ	0.999	0.001	Jap-S
H379	431	NA	Landigu	Japonica	ML	Mengla,Xishuangbanna	Ⅲ	0.999	0.001	Jap-S
H380	432	NA	Bendiludao	Japonica	ML	Mengla,Xishuangbanna	Ⅲ	0.939	0.061	Jap-S
H381	433	NA	Shuijinghangu	Indica	ML	Mengla,Xishuangbanna	Ⅲ	0.003	0.997	Ind-S
H382	434	NA	Baichanggu	Indica	ML	Mengla,Xishuangbanna	Ⅲ	0.001	0.999	Ind-S
H383	435	NA	Huakeruanmi	Japonica	ML	Mengla,Xishuangbanna	Ⅲ	0.999	0.001	Jap-S
H384	436	NA	Huangruanmi	Japonica	ML	Mengla,Xishuangbanna	Ⅲ	0.999	0.001	Jap-S
H385	437	NA	Changruanmi	Indica	ML	Mengla,Xishuangbanna	Ⅲ	0.006	0.994	Ind-S
H386	438	NA	Zinuo	Indica	ML	Mengla,Xishuangbanna	Ⅲ	0.014	0.986	Ind-S
H387	439	NA	Weibagu	Indica	JP	Jinping,Honghe	Ⅲ	0.001	0.999	Ind-M
H388	440	NA	Xiaobaigu	Indica	JP	Jinping,Honghe	Ⅲ	0.018	0.982	Ind-M
H389	441	NA	Dahonggu	Japonica	JP	Jinping,Honghe	Ⅲ	0.999	0.001	Jap-M
H390	442	NA	Huangxiangnuo	Japonica	JP	Jinping,Honghe	Ⅲ	0.998	0.002	Jap-M
H391	443	NA	Liuyuenuo	Indica	JP	Jinping,Honghe	Ⅲ	0.001	0.999	Ind-M
H392	444	NA	Daheigu	Japonica	YJ	Yingjiang,Dehong	Ⅲ	0.999	0.001	Jap-M
H393	445	NA	Beijinggu	Japonica	YJ	Yingjiang,Dehong	Ⅲ	0.999	0.001	Jap-M
H394	446	NA	Yingjiang 408	Indica	YJ	Yingjiang,Dehong	Ⅲ	0.001	0.999	Ind-M
H395	447	NA	Caobahonghangu	Japonica	YJ	Yingjiang,Dehong	Ⅲ	0.995	0.005	Jap-M
H396	448	NA	Kayahandidagu	Japonica	YJ	Yingjiang,Dehong	Ⅲ	0.999	0.001	Jap-M
H397	449	NA	Tailongzinuo	Indica	YJ	Yingjiang,Dehong	Ⅲ	0.001	0.999	Ind-M
H398	450	NA	Maheinuo	Indica	YJ	Yingjiang,Dehong	Ⅲ	0.001	0.999	Ind-M
H399	451	NA	Xiangnuogu	Indica	YJ	Yingjiang,Dehong	Ⅲ	0.001	0.999	Ind-M
H400	452	NA	Manbiegaogannuo	Indica	YJ	Yingjiang,Dehong	Ⅲ	0.001	0.999	Ind-M
H401	453	NA	Honghannuogu	Japonica	YJ	Yingjiang,Dehong	Ⅲ	0.704	0.296	Jap-M
H402	454	NA	Liandaogu	Japonica	LC	Lancang,Simao	Ⅲ	0.999	0.001	Jap-S
H403	455	NA	Dabainuo	Japonica	LC	Lancang,Simao	Ⅲ	0.999	0.001	Jap-S
H404	456	NA	Erzaoludao	Japonica	LC	Lancang,Simao	Ⅲ	0.999	0.001	Jap-S
H405	457	NA	Xiangnuogu	Indica	LC	Lancang,Simao	Ⅲ	0.097	0.903	Ind-S
H406	458	NA	Changmanggu	Japonica	LC	Lancang,Simao	Ⅲ	0.998	0.002	Jap-S
H407	459	NA	Daxiangnuo	Japonica	LC	Lancang,Simao	Ⅲ	0.999	0.001	Jap-S
H408	460	NA	Hangunuo	Japonica	LC	Lancang,Simao	Ⅲ	0.998	0.002	Jap-S
H409	461	NA	Xiangnuo	Indica	LC	Lancang,Simao	Ⅲ	0.002	0.998	Ind-S
H410	462	NA	Xiaobainuo	Indica	LC	Lancang,Simao	Ⅲ	0.002	0.998	Ind-S
H411	463	NA	Dalilandigu	Japonica	LC	Lancang,Simao	Ⅲ	0.999	0.001	Jap-S
H412	464	464	Yunshuanbai	Indica	TC	Tengchong,Baoshan	Ⅰ	0.003	0.997	Ind-M
H413	465	465	Xiaomizao	Indica	TC	Tengchong,Baoshan	Ⅰ	0.001	0.999	Ind-M
H414	466	466	Huabanggu "Heidagu"	Japonica	TC	Tengchong,Baoshan	Ⅰ	0.999	0.001	Jap-M
H415	467	NA	Huabanggu "Baidagu"	Japonica	TC	Tengchong,Baoshan	Ⅰ	0.999	0.001	Jap-M
H416	468	NA	Huangguanuo	Indica	TC	Tengchong,Baoshan	Ⅰ	0.102	0.898	Ind-M
H417	469	NA	Huangkenuo	Indica	TC	Tengchong,Baoshan	Ⅰ	0.001	0.999	Ind-M
H418	470	470	Guanzhangnuo	Indica	TC	Tengchong,Baoshan	Ⅰ	0.001	0.999	Ind-M
H419	471	NA	Heituannuo	Japonica	TC	Tengchong,Baoshan	Ⅰ	0.999	0.001	Jap-M
H420	472	472	Zinuo"Haobixiang"	Indica	TC	Tengchong,Baoshan	Ⅰ	0.009	0.991	Ind-M
H421	473	NA	Yelicangnuogu	Indica	TC	Tengchong,Baoshan	Ⅰ	0.001	0.999	Ind-M
H422	474	474	Nuogu	Japonica	TC	Tengchong,Baoshan	Ⅰ	0.901	0.099	Jap-M
H423	475	NA	Lufenggu	Indica	TC	Tengchong,Baoshan	Ⅰ	0.002	0.998	Ind-M
H424	476	NA	Bolinuo	Indica	TC	Tengchong,Baoshan	Ⅰ	0.001	0.999	Ind-M
H425	477	NA	Huangbansuo	Indica	TC	Tengchong,Baoshan	Ⅰ	0.001	0.999	Ind-M
H426	478	NA	Aigengnuogu	Japonica	LN	Longchuan,Dehong	Ⅲ	0.999	0.001	Jap-M
H427	479	NA	Xigu	Indica	LN	Longchuan,Dehong	Ⅲ	0.001	0.999	Ind-M
H428	480	NA	Huangbansuo	Indica	LN	Longchuan,Dehong	Ⅲ	0.001	0.999	Ind-M
H429	481	NA	Jixuenuo	Indica	LN	Longchuan,Dehong	Ⅲ	0.004	0.996	Ind-M
H430	482	NA	Hanxiangnuo	Indica	LN	Longchuan,Dehong	Ⅲ	0.001	0.999	Ind-M
H431	483	NA	Lengshuigu	Japonica	LN	Longchuan,Dehong	Ⅲ	0.999	0.001	Jap-M
H432	484	NA	Ejinzazixuan	Indica	LN	Longchuan,Dehong	Ⅲ	0.005	0.995	Ind-M
H433	485	NA	Yunnanxiaohonggu	Indica	LN	Longchuan,Dehong	Ⅲ	0.299	0.701	Ind-M
H434	486	NA	Ledaodun	Indica	LN	Longchuan,Dehong	Ⅲ	0.002	0.998	Ind-M
H435	488	NA	Nuogu	Indica	RL	Ruili,Dehong	Ⅲ	0.001	0.999	Ind-M
H436	489	NA	Shanglanxiaobaigu	Japonica	JC	Jianchuan,Dali	Ⅴ	0.999	0.001	Jap-N
H437	490	490	Laoxianggu	Indica	LS	Lushui,Nujiang	Ⅴ	0.002	0.998	Ind-N
H438	491	NA	Dabainuo	Japonica	LS	Lushui,Nujiang	Ⅴ	0.999	0.001	Jap-N
H439	492	NA	Shuidao	Japonica	GS	Gongshan,Nujiang	Ⅴ	0.964	0.036	Jap-N
H440	495	495	Heigu	Japonica	MH	Menghai,Xishuangbanna	Ⅲ	0.999	0.001	Jap-S
H441	496	496	Qingkouzinuo	Indica	YY	Yuanyang,Honghe	Ⅱ	0.008	0.992	Ind-M
H442	497	NA	Laowotiangu	Indica	ML	Mengla,Xishuangbanna	Ⅲ	0.001	0.999	Ind-S
H443	498	NA	Fagunuo	Japonica	ML	Mengla,Xishuangbanna	Ⅲ	0.98	0.02	Jap-S
H444	499	NA	Shangmengu	Japonica	ML	Mengla,Xishuangbanna	Ⅲ	0.999	0.001	Jap-S
H445	500	NA	Xinxiangnuo	Japonica	ML	Mengla,Xishuangbanna	Ⅲ	0.998	0.002	Jap-S
H446	501	NA	Bayuenuo	Indica	JP	Jiping,Honghe	Ⅲ	0.095	0.905	Ind-M
H447	502	NA	Lengshuigu	Japonica	YJ	Yingjiang,Dehong	Ⅲ	0.981	0.019	Jap-M
H448	503	NA	Mandantuannuogu	Indica	YJ	Yingjiang,Dehong	Ⅲ	0.01	0.99	Ind-M
H449	504	NA	Zinuomi	Japonica	LC	Lancang,Simao	Ⅲ	0.812	0.188	Jap-S
H450	505	NA	Yunnangu	Japonica	LN	Longchuan,Dehong	Ⅲ	0.997	0.003	Jap-M
H451	506	NA	Honggenxi	Indica	LN	Longchuan,Dehong	Ⅲ	0.006	0.994	Ind-M
H452	507	NA	Xueshangu	Japonica	LN	Longchuan,Dehong	Ⅲ	0.989	0.011	Jap-M
H453	508	508	Xiaobaigu	Indica	DY	Dayao,Chuxiong	Ⅰ	0.016	0.984	Ind-M
H454	509	509	Wenyilaxiaobaigu	Indica	DY	Dayao,Chuxiong	Ⅰ	0.001	0.999	Ind-M
H455	510	510	Honggu	Indica	DY	Dayao,Chuxiong	Ⅰ	0.001	0.999	Ind-M
H456	511	511	Guichao 2	Indica	DY	Dayao,Chuxiong	Ⅰ	0.016	0.984	Ind-M
H457	512	512	Baihebolanggu	Japonica	DY	Dayao,Chuxiong	Ⅰ	0.981	0.019	Jap-M
H458	513	513	Baihexiaomagu	Japonica	DY	Dayao,Chuxiong	Ⅰ	0.999	0.001	Jap-M
H459	514	514	Eguo	Japonica	CY	Cangyuan,Lincang	Ⅲ	0.999	0.001	Jap-M
H460	515	NA	Huangkeqitougu	Japonica	CY	Cangyuan,Lincang	Ⅲ	0.999	0.001	Jap-M
H461	516	NA	Nuogu	Japonica	CY	Cangyuan,Lincang	Ⅲ	0.998	0.002	Jap-M
H462	517	NA	Menglaixiangmi	Indica	CY	Cangyuan,Lincang	Ⅲ	0.01	0.99	Ind-M
H463	518	NA	Lengshuigu	Japonica	CY	Cangyuan,Lincang	Ⅲ	0.998	0.002	Jap-M
H464	519	NA	Laoshuya	Indica	CY	Cangyuan,Lincang	Ⅲ	0.001	0.999	Ind-M
H465	520	NA	Kaolalong	Japonica	CY	Cangyuan,Lincang	Ⅲ	0.999	0.001	Jap-M
H466	521	NA	Yunxiangnuo	Indica	CY	Cangyuan,Lincang	Ⅲ	0.012	0.988	Ind-M
H467	522	NA	Lamiangu	Indica	CY	Cangyuan,Lincang	Ⅲ	0.001	0.999	Ind-M
H468	523	523	Changmaogu	Japonica	CY	Cangyuan,Lincang	Ⅲ	0.999	0.001	Jap-M
H469	524	NA	Laoshuya	Indica	CY	Cangyuan,Lincang	Ⅲ	0.002	0.998	Ind-M
H470	525	525	Dabaigu	Indica	CY	Cangyuan,Lincang	Ⅲ	0.002	0.998	Ind-M
H471	526	526	Huangkenuo	Japonica	CY	Cangyuan,Lincang	Ⅲ	0.999	0.001	Jap-M
H472	527	527	Haoanlai	Indica	CY	Cangyuan,Lincang	Ⅲ	0.002	0.998	Ind-M
H473	528	NA	Baxiludao	Japonica	YG	Yuanjiang,Yuxi	Ⅱ	0.831	0.169	Jap-M
H474	529	NA	Bamuludao	Indica	YG	Yuanjiang,Yuxi	Ⅱ	0.004	0.996	Ind-M
H475	530	NA	Nuogu	Indica	YG	Yuanjiang,Yuxi	Ⅱ	0.001	0.999	Ind-M
H476	531	NA	Yidalinuo	Indica	YG	Yuanjiang,Yuxi	Ⅱ	0.001	0.999	Ind-M
H477	532	NA	Xinuogu	Indica	YG	Yuanjiang,Yuxi	Ⅱ	0.001	0.999	Ind-M
H478	533	NA	Honggenggu	Indica	YG	Yuanjiang,Yuxi	Ⅱ	0.006	0.994	Ind-M
H479	534	NA	Xiangnuo	Japonica	YG	Yuanjiang,Yuxi	Ⅱ	0.998	0.002	Jap-M
H480	535	NA	Hongmazhagu	Indica	YG	Yuanjiang,Yuxi	Ⅱ	0.001	0.999	Ind-M
H481	536	NA	Zigu	Indica	YG	Yuanjiang,Yuxi	Ⅱ	0.001	0.999	Ind-M
H482	537	NA	Dabainuo	Japonica	YG	Yuanjiang,Yuxi	Ⅱ	0.999	0.001	Jap-M
H483	538	NA	Laopingu	Indica	YG	Yuanjiang,Yuxi	Ⅱ	0.001	0.999	Ind-M
H484	539	NA	Gaogengnuo	Japonica	YG	Yuanjiang,Yuxi	Ⅱ	0.999	0.001	Jap-M
H485	540	NA	Huangkenuo	Japonica	YG	Yuanjiang,Yuxi	Ⅱ	0.999	0.001	Jap-M
H486	541	NA	Baikenuo	Japonica	YG	Yuanjiang,Yuxi	Ⅱ	0.999	0.001	Jap-M
H487	542	NA	Dengerhaigu	Indica	YG	Yuanjiang,Yuxi	Ⅱ	0.008	0.992	Ind-M
H488	543	NA	Dengerhaigu(Hong)	Indica	YG	Yuanjiang,Yuxi	Ⅱ	0.004	0.996	Ind-M
H489	544	NA	Duimenshanhonggangu	Indica	YG	Yuanjiang,Yuxi	Ⅱ	0.001	0.999	Ind-M
H490	545	NA	Qitougu	Indica	YG	Yuanjiang,Yuxi	Ⅱ	0.001	0.999	Ind-M
H491	546	NA	Puhaizigu	Indica	YG	Yuanjiang,Yuxi	Ⅱ	0.001	0.999	Ind-M
H492	547	NA	Jiegunuo	Japonica	JG	Jinggu,Simao	Ⅱ	0.998	0.002	Jap-M
H493	548	NA	Dahuagu	Indica	JG	Jinggu,Simao	Ⅱ	0.004	0.996	Ind-M
H494	549	NA	Baihaigu	Japonica	JG	Jinggu,Simao	Ⅱ	0.832	0.168	Jap-M
H495	550	NA	Xiangnuogu	Indica	JG	Jinggu,Simao	Ⅱ	0.001	0.999	Ind-M
H496	551	NA	Aijiaobaigu	Indica	JG	Jinggu,Simao	Ⅱ	0.001	0.999	Ind-M
H497	552	NA	Xiaobaigu	Indica	JG	Jinggu,Simao	Ⅱ	0.001	0.999	Ind-M
H498	553	NA	Xiaohuangjinnuo	Japonica	JG	Jinggu,Simao	Ⅱ	0.999	0.001	Jap-M
H499	554	NA	Zigu	Indica	JG	Jinggu,Simao	Ⅱ	0.001	0.999	Ind-M
H500	555	NA	Huangkezhainuo	Japonica	MLP	Malipo,Wenshan	Ⅱ	0.999	0.001	Jap-M
H501	556	NA	Baikezhainuo	Japonica	MLP	Malipo,Wenshan	Ⅱ	0.999	0.001	Jap-M
H502	557	NA	Honggu	Indica	MLP	Malipo,Wenshan	Ⅱ	0	1	Ind-M
H503	558	NA	Huinuogu	Japonica	MLP	Malipo,Wenshan	Ⅱ	0.994	0.006	Jap-M
H504	559	NA	Huangnuogu	Japonica	MLP	Malipo,Wenshan	Ⅱ	0.998	0.002	Jap-M
H505	560	NA	Yinzitianzhainuo	Japonica	MLP	Malipo,Wenshan	Ⅱ	0.945	0.055	Jap-M
H506	561	NA	Baigu	Indica	MLP	Malipo,Wenshan	Ⅱ	0.001	0.999	Ind-M
H507	562	NA	Dizhainuo	Japonica	MLP	Malipo,Wenshan	Ⅱ	0.999	0.001	Jap-M
H508	563	NA	Nuoxuegu	Japonica	MLP	Malipo,Wenshan	Ⅱ	0.999	0.001	Jap-M
H509	564	NA	Zhaizhan	Japonica	MLP	Malipo,Wenshan	Ⅱ	0.999	0.001	Jap-M
H510	565	NA	Jiaojizhainuo	Japonica	MLP	Malipo,Wenshan	Ⅱ	0.999	0.001	Jap-M
H511	566	NA	Wuyanuogu	Japonica	MLP	Malipo,Wenshan	Ⅱ	0.996	0.004	Jap-M
H512	567	NA	Babudanuo	Indica	MLP	Malipo,Wenshan	Ⅱ	0.003	0.997	Ind-M
H513	569	569	Nuogu	Japonica	QJ	Qiaojia,Zhaotong	Ⅳ	0.908	0.092	Jap-N
H514	570	570	Honggu	Indica	QJ	Qiaojia,Zhaotong	Ⅳ	0.001	0.999	Ind-N
H515	571	571	Diaogu	Indica	QJ	Qiaojia,Zhaotong	Ⅳ	0.001	0.999	Ind-N
H516	572	572	Honghexi	Indica	QJ	Qiaojia,Zhaotong	Ⅳ	0.004	0.996	Ind-N
H517	573	573	Baigu	Indica	QJ	Qiaojia,Zhaotong	Ⅳ	0.001	0.999	Ind-N
H518	574	NA	Nanyahangu	Japonica	MN	Menglian,Simao	Ⅲ	0.995	0.005	Jap-S
H519	575	NA	Dabaigu	Japonica	MN	Menglian,Simao	Ⅲ	0.997	0.003	Jap-S
H520	576	NA	Hangu	Japonica	MN	Menglian,Simao	Ⅲ	0.969	0.031	Jap-S
H521	577	NA	Hongnuogu	Indica	MN	Menglian,Simao	Ⅲ	0.003	0.997	Ind-S
H522	578	NA	Zinuomi	Indica	MN	Menglian,Simao	Ⅲ	0.001	0.999	Ind-S
H523	579	NA	Damiangu	Indica	MN	Menglian,Simao	Ⅲ	0.001	0.999	Ind-S
H524	580	NA	Lengshuidao	Indica	MN	Menglian,Simao	Ⅲ	0.001	0.999	Ind-S
H525	581	NA	Zaogu	Japonica	MN	Menglian,Simao	Ⅲ	0.983	0.017	Jap-S
H526	582	NA	Xiaobainuo	Indica	JN	Jiangcheng,Simao	Ⅲ	0.001	0.999	Ind-S
H527	583	NA	Zinuogu	Indica	JN	Jiangcheng,Simao	Ⅲ	0.021	0.979	Ind-S
H528	584	NA	Xiangnuogu	Indica	JN	Jiangcheng,Simao	Ⅲ	0.001	0.999	Ind-S
H529	585	NA	Mengxinggu	Indica	JN	Jiangcheng,Simao	Ⅲ	0.002	0.998	Ind-S
H530	586	NA	Xixigu	Indica	JN	Jiangcheng,Simao	Ⅲ	0.001	0.999	Ind-S
H531	587	NA	Bendiruangu	Indica	JN	Jiangcheng,Simao	Ⅲ	0.011	0.989	Ind-S
H532	588	NA	Dadigu	Indica	JN	Jiangcheng,Simao	Ⅲ	0.087	0.913	Ind-S
H533	589	NA	Jiahenuogu	Indica	JN	Jiangcheng,Simao	Ⅲ	0.002	0.998	Ind-S
H534	590	NA	Xisanbaizhi	Indica	JN	Jiangcheng,Simao	Ⅲ	0.001	0.999	Ind-S
H535	591	NA	Manyanggu	Indica	JN	Jiangcheng,Simao	Ⅲ	0.001	0.999	Ind-S
H536	592	NA	Cusanbaizi	Indica	JN	Jiangcheng,Simao	Ⅲ	0.005	0.995	Ind-S
H537	593	NA	Lengshuibaigu	Indica	YD	Yongde,Lincang	Ⅱ	0.001	0.999	Ind-M
H538	594	NA	Honggu	Indica	YD	Yongde,Lincang	Ⅱ	0.001	0.999	Ind-M
H539	595	NA	Dabaigu	Indica	YD	Yongde,Lincang	Ⅱ	0.001	0.999	Ind-M
H540	596	NA	Changmaonuo	Indica	YD	Yongde,Lincang	Ⅱ	0.001	0.999	Ind-M
H541	597	NA	Zhazhennuo	Japonica	YD	Yongde,Lincang	Ⅱ	0.999	0.001	Jap-M
H542	598	NA	Daxiangnuo	Indica	YD	Yongde,Lincang	Ⅱ	0.001	0.999	Ind-M
H543	599	NA	Xiangnuo	Indica	XM	Ximeng,Simao	Ⅲ	0.001	0.999	Ind-S
H544	600	NA	Zhaluo	Japonica	XM	Ximeng,Simao	Ⅲ	0.999	0.001	Jap-S
H545	601	NA	Ebian	Japonica	XM	Ximeng,Simao	Ⅲ	0.999	0.001	Jap-S
H546	602	NA	Haonanmao	Indica	XM	Ximeng,Simao	Ⅲ	0.001	0.999	Ind-S
H547	603	NA	Malugu	Indica	XM	Ximeng,Simao	Ⅲ	0.001	0.999	Ind-S
H548	604	NA	Manhengshuidao	Indica	XM	Ximeng,Simao	Ⅲ	0.001	0.999	Ind-S
H549	605	NA	Awalaizinuogu	Indica	XM	Ximeng,Simao	Ⅲ	0.001	0.999	Ind-S
H550	606	NA	Qinuogu	Indica	XM	Ximeng,Simao	Ⅲ	0.001	0.999	Ind-S
H551	607	NA	Egui-2	Japonica	XM	Ximeng,Simao	Ⅲ	0.999	0.001	Jap-S
H552	608	NA	Cainuo	Japonica	HK	Hekou,Honghe	Ⅲ	0.992	0.008	Jap-M
H553	609	NA	Baicaigu	Japonica	HK	Hekou,Honghe	Ⅲ	0.999	0.001	Jap-M
H554	610	NA	Huangkenuo	Indica	HK	Hekou,Honghe	Ⅲ	0.005	0.995	Ind-M
H555	611	NA	Shibanzhainuogu	Indica	HK	Hekou,Honghe	Ⅲ	0.001	0.999	Ind-M
H556	612	NA	Zimi	Japonica	HK	Hekou,Honghe	Ⅲ	0.999	0.001	Jap-M
H557	613	NA	Changnuogu	Indica	HK	Hekou,Honghe	Ⅲ	0.002	0.998	Ind-M
H558	614	NA	Hongbaizajiao	Indica	HQ	Heqing,Dali	Ⅴ	0.002	0.998	Ind-N
H559	615	NA	Baluchuan	Indica	HQ	Heqing,Dali	Ⅴ	0.001	0.999	Ind-N
H560	616	NA	Huangpinuo	Japonica	HQ	Heqing,Dali	Ⅴ	0.999	0.001	Jap-N
H561	617	NA	Huangsinuo	Japonica	HQ	Heqing,Dali	Ⅴ	0.999	0.001	Jap-N
H562	618	NA	Zhongyihuangpinuo	Japonica	HQ	Heqing,Dali	Ⅴ	0.996	0.004	Jap-N
H563	619	NA	Xianggu	Indica	HQ	Heqing,Dali	Ⅴ	0.002	0.998	Ind-N
H564	620	NA	Xiaoxigu	Indica	HQ	Heqing,Dali	Ⅴ	0.162	0.838	Ind-N
H565	621	NA	Beizigu	Japonica	HQ	Heqing,Dali	Ⅴ	0.999	0.001	Jap-N
H566	622	NA	Dahonggu	Indica	HQ	Heqing,Dali	Ⅴ	0.001	0.999	Ind-N
H567	623	NA	Heigu	Japonica	HQ	Heqing,Dali	Ⅴ	0.999	0.001	Jap-N
H568	624	NA	Dashidahonggu	Japonica	HQ	Heqing,Dali	Ⅴ	0.999	0.001	Jap-N
H569	625	NA	Dashimaquepi	Japonica	HQ	Heqing,Dali	Ⅴ	0.999	0.001	Jap-N
H570	626	NA	Heizuibeizigu	Japonica	HQ	Heqing,Dali	Ⅴ	0.999	0.001	Jap-N
H571	627	NA	Dabaigu	Japonica	HQ	Heqing,Dali	Ⅴ	0.994	0.006	Jap-N
H572	628	628	Nuomi	Indica	XP	Xinping,Yuxi	Ⅱ	0.016	0.984	Ind-M
H573	629	NA	Xiangmi	Japonica	XP	Xinping,Yuxi	Ⅱ	0.982	0.018	Jap-M
H574	630	NA	Daligu	Indica	XP	Xinping,Yuxi	Ⅱ	0.001	0.999	Ind-M
H575	631	NA	Honggu	Indica	XP	Xinping,Yuxi	Ⅱ	0.002	0.998	Ind-M
H576	632	NA	Laomiuzhainuogu	Japonica	XP	Xinping,Yuxi	Ⅱ	0.999	0.001	Jap-M
H577	633	NA	Dabaigu	Indica	XP	Xinping,Yuxi	Ⅱ	0.012	0.988	Ind-M
H578	634	NA	Honggu	Indica	XP	Xinping,Yuxi	Ⅱ	0.001	0.999	Ind-M
H579	635	635	Yidalinuo	Indica	XP	Xinping,Yuxi	Ⅱ	0.084	0.916	Ind-M
H580	636	636	Hongguyangjie	Indica	XP	Xinping,Yuxi	Ⅱ	0.046	0.954	Ind-M
H581	637	NA	Nuomi	Japonica	XP	Xinping,Yuxi	Ⅱ	0.998	0.002	Jap-M
H582	638	638	Jiegunuo	Indica	XP	Xinping,Yuxi	Ⅱ	0.013	0.987	Ind-M
H583	639	NA	Xiaohonggu	Indica	XP	Xinping,Yuxi	Ⅱ	0.017	0.983	Ind-M
H584	640	640	Nuogu	Japonica	XP	Xinping,Yuxi	Ⅱ	0.993	0.007	Jap-M
H585	641	NA	Laochangzinuomi	Indica	XP	Xinping,Yuxi	Ⅱ	0.025	0.975	Ind-M
H586	642	NA	Guogu	Indica	XP	Xinping,Yuxi	Ⅱ	0.001	0.999	Ind-M
H587	643	643	Xiaohuangnuo	Japonica	LP	Luoping,Qujing	Ⅰ	0.863	0.137	Jap-M
H588	644	644	Dahuangnuo	Japonica	LP	Luoping,Qujing	Ⅰ	0.999	0.001	Jap-M
H589	645	645	Bainuogu	Japonica	LP	Luoping,Qujing	Ⅰ	0.999	0.001	Jap-M
H590	646	646	Shuainuo	Indica	LP	Luoping,Qujing	Ⅰ	0.001	0.999	Ind-M
H591	647	NA	Changsuinuogu	Japonica	LP	Luoping,Qujing	Ⅰ	0.999	0.001	Jap-M
H592	648	648	Erbainuo	Japonica	LP	Luoping,Qujing	Ⅰ	0.999	0.001	Jap-M
H593	649	649	Dabaonuo	Japonica	LP	Luoping,Qujing	Ⅰ	0.999	0.001	Jap-M
H594	650	650	Beizinuo	Japonica	LP	Luoping,Qujing	Ⅰ	0.998	0.002	Jap-M

## Sheet: Table S2
Table S2. Summary of sequenced genes and primer sequences used in this study.
Locus	Chr.No.	Aligment length		Primer Sequence (5'-3')	Founctional Association
		Total	Coding
CatA	2	420	0	TCGTTATCATCAGCGTGGAC	Catalase gene
				CATGCCACTAACTAGCTCAG
GBSSII	7	420	123	GTGACAGGACAGAAACAGTG	Granule-bound starch synthase II
				TCCAGTGTGCCAGTCATTTG
Os1977	3	420	0	GTGTTGTTGCTGCATATTTG	Porin, eukaryotic type family protein
				CCTACGGTCATTCCAAAACC
STS22	4	548	234	GGATGACACTTCACATCCGTCAG	Imidazoleglycerol-phosphate dehydratase, putative
				CGGAGATTCCCAGGGTAAGTAGG
STS90	12	476	231	TGTTCATCACACTTCTGGGAAGG	Phytoene dehydrogenase; hypothetical protein
				GTATGGTGCCCATGTGTTCTGG
S5	6	627	0	CGTTCCCTTTCCCTACCTTA	Wide compatibility gene
				TATCTTCTCCGATCCGAGCC
Pid3	6	478	479	AAGTCCAAATGCACGATATCCTCCG	Pyricularia oryzae resistance-d3
				TGACCCAGCAAGACGTAGAAACGTG
Ehd1	10	465	0	ATTTGGCAGTGAACATTTGCAG	Early heading date 1
				CTTACGGACATTTATGAGGACTCG
GS3	3	570	53	ACATGCCCATCTCCCTCGTT	Major QTL for grain length and weight
				GTAGGTGTATGACAGGTTGGACCAG
GS5	5	570	0	GAAGGATGGAAAGCGAAACTGATT	Regulator of grain size
				AGTAAGGGCTCATTTGAATCGCAG

## Sheet: Table S3
Table S3. Summary of nucleotide polymorphisms and neutrality tests.
Locus	S	h	Hd	θπ	θw	D	D*	F*	Rm
CatA	22	22	0.696	0.0149	0.0076	1.669	-0.118	0.785	4
GBSSII	6	7	0.514	0.0036	0.0021	1.295	-1.282	-0.446	0
Os1977	5	6	0.501	0.0047	0.0017	2.856**	0.904	1.908*	1
STS22	4	7	0.732	0.0023	0.0011	1.792	0.809	1.379	1
STS90	8	12	0.703	0.0046	0.0024	1.71	1.129	1.622	3
S5	7	9	0.617	0.0025	0.0016	0.997	1.058	1.252	2
Pid3	9	16	0.587	0.0034	0.0027	0.511	-1.562	-0.962	3
Ehd1	16	37	0.684	0.0098	0.005	2.280*	1.543*	2.234*	6
GS3	9	18	0.729	0.0034	0.0023	1.009	-0.639	-0.035	3
GS5	20	44	0.788	0.0109	0.0052	2.071	-0.905	0.419	7
Average	10.6	17.8	0.655	0.006	0.0032	1.382	-0.067	0.502	3
S, number of segregating sites; h, number of haplotypes; Hd, haplotype diversity; θπ, nucleotide diversity; θw, Watterson’s parameter for silent sites;
D, Tajima’s D; D* and F*, Fu and Li’s D* and Fu and Li’s F*, respectively; Rm, Minimum number of recombination events.
*P < 0.05, **P < 0.02.

## Sheet: Table S4
Table S4. The genetic diversity of rice landraces based on 48 SSRs.
Marker	Major.Allele.Frquency	AlleleNo	GeneDiversity	Heterozygosity	PIC
RM220	0.2644	10	0.8391	0.0405	0.8206
RM575	0.2521	17	0.8612	0.0716	0.8472
RM579	0.2474	19	0.8807	0.1168	0.8707
RM289	0.4293	11	0.6616	0.032	0.6023
RM488	0.3502	13	0.8193	0.0118	0.8025
RM521	0.5833	6	0.5782	0.0168	0.5215
RM424	0.4435	7	0.726	0.0169	0.6915
RM525	0.4722	17	0.7338	0.1785	0.7131
RM250	0.3914	21	0.8108	0.0455	0.7988
RM251	0.4537	21	0.7672	0.1364	0.7555
RM282	0.4537	6	0.6667	0.0657	0.6079
RM16	0.5135	5	0.5883	0.0388	0.5091
RM504	0.2146	15	0.8607	0.0269	0.8454
RM551	0.2462	8	0.8324	0.0556	0.8111
RM471	0.3668	13	0.7723	0.0793	0.7414
RM349	0.319	8	0.7731	0.0288	0.7385
RM280	0.4103	13	0.7774	0.0846	0.7569
RM13	0.4242	18	0.7386	0.0791	0.7069
RM593	0.2146	8	0.8384	0.032	0.8174
RM26	0.3384	9	0.7839	0.037	0.7542
RM508	0.4916	12	0.6433	0.0371	0.5857
RM586	0.2736	10	0.8289	0.069	0.8081
RM584	0.4086	14	0.7104	0.0829	0.6646
RM461	0.6726	2	0.4404	0.0084	0.3435
RM11	0.3644	10	0.7846	0.0508	0.7581
RM560	0.4301	5	0.6957	0.0421	0.6448
RM10	0.3794	11	0.7577	0.0708	0.7239
RM18	0.1754	10	0.8648	0.1136	0.8494
RM38	0.2753	24	0.8788	0.0878	0.8702
RM547	0.1726	19	0.8959	0.0592	0.8872
RM331	0.5962	7	0.5947	0.0399	0.558
RM80	0.1763	25	0.9124	0.1983	0.9062
RM219	0.2946	16	0.8323	0.0815	0.8146
RM409	0.5632	3	0.5748	0.0438	0.5029
RM257	0.2145	26	0.8977	0.0355	0.8903
RM160	0.4344	15	0.774	0.0864	0.7587
RM311	0.1403	17	0.8973	0.0878	0.8883
RM258	0.3535	11	0.7545	0.0539	0.7161
RM228	0.278	15	0.8331	0.0661	0.8142
RM496	0.6221	21	0.5997	0.2071	0.5893
RM167	0.2163	21	0.883	0.0758	0.8724
RM536	0.4806	6	0.699	0.0894	0.6635
RM209	0.35	17	0.8009	0.0983	0.7794
RM144	0.3287	27	0.8451	0.0709	0.8336
RM20a	0.4646	12	0.6897	0.0556	0.6453
RM453	0.4268	10	0.6934	0.0892	0.6445
RM309	0.6086	9	0.5668	0.0758	0.5186
RM17	0.6058	9	0.5835	0.0761	0.5459
Mean	0.3789	13.1042	0.755	0.0697	0.7248

## Sheet: Table S5
Table S5. The genetic diversity of rice landraces in each population.
Population	Population size	S	h	Hd	θπ	θw		Allele No	Gene Diversity	PIC	Heterozygosity
CY	29	7.4	6.1	0.6379	0.005753	0.00395		7.4	0.7213	0.6847	0.0553
DY	17	5.7	3.4	0.5963	0.005126	0.003481		4.71	0.6366	0.5792	0.0441
GS	7	4.8	3.4	0.6611	0.004876	0.004542		3.48	0.5813	0.5204	0.0908
HK	10	6.9	3.2	0.5913	0.006172	0.005173		4.46	0.6482	0.6015	0.0838
HQ	14	6.2	3.7	0.583	0.005235	0.004023		4.73	0.626	0.5769	0.0837
JC	15	5	3.4	0.4746	0.003886	0.003266		4.35	0.5082	0.4717	0.0833
JN	29	8.1	4.7	0.5904	0.005476	0.004295		7.29	0.6997	0.6652	0.0944
JG	8	5	2.9	0.6132	0.004797	0.003942		4.21	0.6511	0.6014	0.0599
JP	23	7.2	4.8	0.6277	0.005716	0.004072		6.35	0.6932	0.6547	0.0456
LC	26	7.9	4.4	0.6464	0.006179	0.004338		7.31	0.7195	0.6858	0.0837
LN	28	8.1	4.7	0.6465	0.006339	0.004416		7.27	0.7199	0.6847	0.0608
LP	21	6.3	4.2	0.5555	0.00462	0.003639		5.42	0.6544	0.6127	0.0355
LS	21	6.8	5	0.6349	0.005069	0.004052		6.44	0.6897	0.6475	0.0904
MLP	13	6.2	3.1	0.47778	0.004761	0.004169		4.71	0.6061	0.5625	0.0388
MH	38	7.9	5.6	0.6651	0.006312	0.003952		7.9	0.7205	0.6869	0.0761
ML	26	7.6	4.7	0.662	0.006045	0.004248		7.02	0.7061	0.6718	0.0832
MN	22	7.5	4.2	0.6357	0.005952	0.004347		6.5	0.7077	0.6681	0.1167
NL	8	5.1	2.7	0.5473	0.004766	0.004086		3.92	0.5806	0.5364	0.0521
PB	22	7.3	4.4	0.6316	0.005797	0.004214		6.5	0.6885	0.6488	0.0607
QJ	15	6.8	3.3	0.5609	0.005066	0.00435		5.1	0.6692	0.6205	0.0626
RL	19	7.7	3.8	0.5731	0.005832	0.004553		6.29	0.7013	0.6652	0.0531
TC	39	7.9	6.1	0.6548	0.005707	0.003904		7.69	0.712	0.6777	0.0723
XM	24	7.9	5.4	0.671	0.006111	0.004434		6.94	0.7064	0.6732	0.1264
XP	27	6.2	4.6	0.6442	0.005496	0.003277		6.6	0.7052	0.663	0.0473
YJ	26	7.6	4.7	0.6562	0.005851	0.004146		7.13	0.7156	0.6792	0.0773
YD	24	7.7	4.5	0.6403	0.006003	0.004305		6.79	0.7289	0.6928	0.0402
YG	21	7.1	3.2	0.5948	0.005824	0.004079		5.73	0.6784	0.6322	0.0576
YY	22	7.6	4.8	0.6098	0.005461	0.004313		5.79	0.6654	0.6253	0.0563
S, number of segregating sites; h, number of haplotypes; Hd, haplotype diversity; θπ, nucleotide diversity; θw, Watterson’s parameter for silent sites;
PIC, polymorphism information content.

## Sheet: Table S6
Table S6. Putative selective-sweep regions in subgroup jap-N.
Chr	Start	End	CLR	Candidate gene	Annotation
1	5141001	5508000	311.45	Os01g0195700	Uncharacterized protein [Source:UniProtKB/TrEMBL;Acc:B9EZD7]
				Os01g0195801	Basic helix-loop-helix protein-like; Os01g0195700 protein [Source:UniProtKB/TrEMBL;Acc:Q5SMX5]
				Os01g0196133
				Os01g0196300	BHLH transcription factor; Basic helix-loop-helix protein-like; Os01g0196300 protein; cDNA clone:J033115I17, full insert sequence [Source:UniProtKB/TrEMBL;Acc:Q5SMX4]
				Os01g0196500	Os01g0196500 protein; Uncharacterized protein; cDNA, clone: J100062J10, full insert sequence [Source:UniProtKB/TrEMBL;Acc:B7FAB9]
				Os01g0196600	Alkaline-phosphatase-like family protein [Source:Projected from Arabidopsis thaliana (AT4G29680) TAIR;Acc:AT4G29680]
				Os01g0196800	Os01g0196800 protein; cDNA clone:J023052M08, full insert sequence [Source:UniProtKB/TrEMBL;Acc:Q0JPW8]
				Os01g0197100	Cytochrome P450 90D2 [Source:UniProtKB/Swiss-Prot;Acc:Q94IW5]
				Os01g0197150
				Os01g0197200	DEAD-box ATP-dependent RNA helicase 20 [Source:UniProtKB/Swiss-Prot;Acc:Q5QMN3]
				Os01g0197350	Os01g0197350 protein [Source:UniProtKB/TrEMBL;Acc:C7IXV3]
				Os01g0197400	Os01g0197400 protein; Putative uncharacterized protein B1046G12.3; Putative uncharacterized protein P0419B01.15; Uncharacterized protein; cDNA clone:J033116D22, full insert sequence [Source:UniProtKB/TrEMBL;Acc:Q5QMM8]
				Os01g0197450	Putative uncharacterized protein B1046G12.4; Putative uncharacterized protein P0419B01.16; Uncharacterized protein [Source:UniProtKB/TrEMBL;Acc:Q5QMM7]
				Os01g0197500
				Os01g0197700	Cytokinin dehydrogenase 2 [Source:UniProtKB/Swiss-Prot;Acc:Q4ADV8]
				Os01g0197900
				Os01g0198000	Probable RNA-dependent RNA polymerase 4 [Source:UniProtKB/Swiss-Prot;Acc:Q5QMN4]
				Os01g0198100	Os01g0198100 protein [Source:UniProtKB/TrEMBL;Acc:Q0JPV9]
				Os01g0198200	Putative serine/threonine protein kinase; cDNA clone:J033128C13, full insert sequence [Source:UniProtKB/TrEMBL;Acc:Q5QMY9]
				Os01g0198250
				Os01g0198500	Os01g0198500 protein; Putative uncharacterized protein B1046G12.22; Putative uncharacterized protein P0419B01.34 [Source:UniProtKB/TrEMBL;Acc:Q94IV1]
				Os01g0198702
				Os01g0198900	Os01g0198900 protein; Putative uncharacterized protein B1046G12.28; cDNA clone:001-022-B09, full insert sequence; cDNA clone:J023088J12, full insert sequence [Source:UniProtKB/TrEMBL;Acc:Q8S2Q8]
				Os01g0199300	Putative uncharacterized protein B1046G12.31 [Source:UniProtKB/TrEMBL;Acc:Q4VWZ2]
				Os01g0199400	alpha/beta-Hydrolases superfamily protein [Source:Projected from Arabidopsis thaliana (AT5G11650) TAIR;Acc:AT5G11650]
				Os01g0199700
				Os01g0199900	Os01g0199900 protein; Putative phosphoribosylaminoimidazole carboxylase, chloroplast; cDNA clone:J013129D15, full insert sequence [Source:UniProtKB/TrEMBL;Acc:Q5QN02]
				Os01g0199950
				Os01g0200000	Autophagy-related protein 3 [Source:UniProtKB/TrEMBL;Acc:Q8LRF5]
				Os01g0200150
				Os01g0200200	Putative uncharacterized protein B1015E06.6; Uncharacterized protein [Source:UniProtKB/TrEMBL;Acc:Q5QN00]
				Os01g0200300	Homeobox-leucine zipper protein HOX29 [Source:UniProtKB/Swiss-Prot;Acc:Q5QMZ9]
				Os01g0200350
				Os01g0200400	Os01g0200400 protein; Putative uncharacterized protein B1015E06.8; cDNA clone:006-305-H08, full insert sequence [Source:UniProtKB/TrEMBL;Acc:Q5QMZ8]
				Os01g0200500	Os01g0200500 protein; Putative uncharacterized protein B1015E06.9; Uncharacterized protein; cDNA clone:J013151I06, full insert sequence [Source:UniProtKB/TrEMBL;Acc:Q5QN03]
				Os01g0200600	Ap21; Os01g0200600 protein; Putative DRE binding factor 2; cDNA clone:002-152-C11, full insert sequence [Source:UniProtKB/TrEMBL;Acc:Q8LRE9]
				Os01g0200700	Metallothionein-like protein 3A [Source:UniProtKB/Swiss-Prot;Acc:A1YTM8]
				Os01g0201000	Os01g0201000 protein [Source:UniProtKB/TrEMBL;Acc:Q0JPU4]
				Os01g0201100	Uncharacterized protein; cDNA, clone: J100079F07, full insert sequence [Source:UniProtKB/TrEMBL;Acc:B7FAK0]
1	12004001	12018000	138.16	NA
1	19206001	19227000	150.94	NA
1	19241001	19285000	212.01	Os01g0532600	Probable cation transporter HKT3 [Source:UniProtKB/Swiss-Prot;Acc:Q8L481]
				Os01g0532700
				Os01g0532800	Os01g0532800 protein; Putative uncharacterized protein OJ1619_F12.19; cDNA clone:001-024-F04, full insert sequence [Source:UniProtKB/TrEMBL;Acc:Q5JLG6]
				Os01g0533000	Os01g0532900 protein [Source:UniProtKB/TrEMBL;Acc:Q0JM63]
				Os01g0533100
1	19493001	19544000	149.09	Os01g0536400	Os01g0536400 protein; Putative 2-oxoglutarate-dependent oxygenase; cDNA, clone: J100072E06, full insert sequence [Source:UniProtKB/TrEMBL;Acc:Q8GSY5]
				Os01g0536433
				Os01g0536466	NBS-LRR disease resistance protein-like [Source:UniProtKB/TrEMBL;Acc:Q5JLD4]
				Os01g0536501	Os01g0536600 protein [Source:UniProtKB/TrEMBL;Acc:Q0JM52]
				Os01g0536950
1	23200001	23221000	143.76	Os01g0593000	Uncharacterized protein [Source:UniProtKB/TrEMBL;Acc:B9EXU9]
				Os01g0593100	Os01g0593100 protein; Putative uncharacterized protein P0710A02.32 [Source:UniProtKB/TrEMBL;Acc:Q5ZD35]
1	32553001	32602000	200.97	Os01g0771350
				Os01g0771400	Ubiquitin carboxyl-terminal hydrolase [Source:UniProtKB/TrEMBL;Acc:Q94ED6]
				Os01g0771900	Os01g0771900 protein; Putative exo-1,3-beta-glucanase [Source:UniProtKB/TrEMBL;Acc:Q94ED2]
				Os01g0772000	Double-stranded RNA-binding protein 1 [Source:UniProtKB/Swiss-Prot;Acc:Q5N8Z0]
				Os01g0772100	Lateral organ boundaries domain protein 18-like; cDNA, clone: J080302F02, full insert sequence [Source:UniProtKB/TrEMBL;Acc:Q5N8Y9]
				Os01g0772150	SET domain protein 20 [Source:Projected from Arabidopsis thaliana (AT3G03750) TAIR;Acc:AT3G03750]
				Os01g0772200	Os01g0772200 protein [Source:UniProtKB/TrEMBL;Acc:C7IWS5]
1	32609001	32678000	187.36	Os01g0772400	Aromatic-rich family protein-like; Os01g0772400 protein [Source:UniProtKB/TrEMBL;Acc:Q5N8Y6]
				Os01g0772500	Glycosyltransferase family 14 protein-like; Os01g0772500 protein; Uncharacterized protein [Source:UniProtKB/TrEMBL;Acc:Q8S1J1]
				Os01g0772600	Os01g0772600 protein; Putative serine/threonine protein kinase; Uncharacterized protein; cDNA clone:J023029O03, full insert sequence [Source:UniProtKB/TrEMBL;Acc:Q8S1J0]
				Os01g0772700	ARM repeat superfamily protein [Source:Projected from Arabidopsis thaliana (AT5G27970) TAIR;Acc:AT5G27970]
				Os01g0772800	Os01g0772800 protein; Putative signal recognition particle 54kD protein; Signal recognition particle 54kDa subunit; Uncharacterized protein; cDNA clone:J023026D19, full insert sequence [Source:UniProtKB/TrEMBL;Acc:Q8S1I8]
				Os01g0772900	Os01g0772900 protein; Putative homocysteine S-methyltransferase 4; Uncharacterized protein; cDNA clone:001-116-A06, full insert sequence; cDNA clone:J033030E05, full insert sequence [Source:UniProtKB/TrEMBL;Acc:Q5ZBZ6]
				Os01g0773000	Uncharacterized protein [Source:UniProtKB/TrEMBL;Acc:B9ET96]
				Os01g0773100	Os01g0773100 protein; Putative dymeclin [Source:UniProtKB/TrEMBL;Acc:Q5ZBZ3]
1	35353001	35364000	141.06	NA
1	35394001	35433000	168.23	Os01g0827200	Os01g0827200 protein; Putative uncharacterized protein B1088C09.4 [Source:UniProtKB/TrEMBL;Acc:Q5QLT5]
				Os01g0827300	Laccase-3 [Source:UniProtKB/Swiss-Prot;Acc:Q941X2]
				Os01g0827400	Os01g0827400 protein [Source:UniProtKB/TrEMBL;Acc:Q0JI34]
				Os01g0827500	Leucine zipper protein-like; Os01g0827500 protein; Uncharacterized protein; cDNA clone:J013133L14, full insert sequence [Source:UniProtKB/TrEMBL;Acc:Q941X1]
				Os01g0827600	Leucine zipper protein-like; Os01g0827600 protein; cDNA clone:J033148K20, full insert sequence [Source:UniProtKB/TrEMBL;Acc:Q5QLT4]
				Os01g0827700	Putative family II lipase EXL1 [Source:UniProtKB/TrEMBL;Acc:Q941W9]
				Os01g0827800	Bet v I allergen-like; Uncharacterized protein [Source:UniProtKB/TrEMBL;Acc:Q941W8]
				Os01g0828100	Putative cinnamoyl-CoA reductase [Source:UniProtKB/TrEMBL;Acc:Q5QLS2]
2	3214001	3247000	184.14	Os02g0159100
				Os02g0159200	Os02g0159200 protein; Putative uncharacterized protein B1103G11.24; cDNA clone:J033095F16, full insert sequence [Source:UniProtKB/TrEMBL;Acc:Q6ETI1]
				Os02g0159250	Putative uncharacterized protein B1103G11.26 [Source:UniProtKB/TrEMBL;Acc:Q6ETI0]
				Os02g0159300	Putative uncharacterized protein B1103G11.27 [Source:UniProtKB/TrEMBL;Acc:Q6ETH9]
				Os02g0159400	Os02g0159400 protein [Source:UniProtKB/TrEMBL;Acc:Q0E3R2]
				Os02g0159700	Putative uncharacterized protein B1103G11.32-1 [Source:UniProtKB/TrEMBL;Acc:Q6ETH6]
				Os02g0159800	Os02g0159800 protein; Putative uncharacterized protein B1103G11.31; cDNA clone:002-171-H06, full insert sequence [Source:UniProtKB/TrEMBL;Acc:Q6ETH7]
				Os02g0159850
				Os02g0159900	Putative SKD1 protein [Source:UniProtKB/TrEMBL;Acc:Q6ETH5]
				Os02g0159950
				Os02g0160000	Os02g0160000 protein [Source:UniProtKB/TrEMBL;Acc:Q0E3Q8]
2	3251001	3270000	166.02	Os02g0160200	Os02g0160200 protein; Putative uncharacterized protein B1103G11.37; Putative uncharacterized protein OJ9003_G05.2; cDNA clone:002-137-H06, full insert sequence [Source:UniProtKB/TrEMBL;Acc:Q6H7U8]
				Os02g0160250	Armadillo/beta-catenin repeat protein-like [Source:UniProtKB/TrEMBL;Acc:Q6H7U7]
				Os02g0160300	Os02g0160300 protein [Source:UniProtKB/TrEMBL;Acc:Q0E3Q5]
				Os02g0160400	Os02g0160400 protein; Putative monosaccharide transporter; cDNA clone:002-172-F02, full insert sequence; cDNA clone:J023063D11, full insert sequence [Source:UniProtKB/TrEMBL;Acc:Q6H7U6]
2	5736001	5819000	217.92	Os02g0202400	Os02g0202400 protein; Putative Brittle-1 protein, chloroplast [Source:UniProtKB/TrEMBL;Acc:Q6Z782]
				Os02g0202500	Os02g0202500 protein [Source:UniProtKB/TrEMBL;Acc:Q0E2Z3]
				Os02g0202600	Os02g0202600 protein; Putative uncharacterized protein OJ1135_F06.7; cDNA clone:J013150O18, full insert sequence; cDNA clone:J023109C15, full insert sequence; cDNA clone:J033069H18, full insert sequence [Source:UniProtKB/TrEMBL;Acc:Q6ZHU4]
				Os02g0202800	Os02g0202800 protein [Source:UniProtKB/TrEMBL;Acc:Q0E2Z0]
				Os02g0202900	Os02g0202900 protein [Source:UniProtKB/TrEMBL;Acc:Q0E2Y9]
				Os02g0202950
				Os02g0203000	Os02g0203000 protein [Source:UniProtKB/TrEMBL;Acc:Q0E2Y8]
				Os02g0203200
				Os02g0203300
				Os02g0203401
				Os02g0203500	Putative uncharacterized protein OJ1135_F06.25; Putative uncharacterized protein P0544H11.7 [Source:UniProtKB/TrEMBL;Acc:Q6Z6E7]
				Os02g0203700	Os02g0203700 protein; Zinc finger protein; Zinc finger transcription factor ZFP30; cDNA clone:006-203-G02, full insert sequence; cDNA clone:006-309-A05, full insert sequence [Source:UniProtKB/TrEMBL;Acc:Q6Z6E6]
				Os02g0204000	Os02g0204000 protein; Putative uncharacterized protein P0544H11.15 [Source:UniProtKB/TrEMBL;Acc:Q6Z6E3]
2	8935001	8949000	138.53	Os02g0258200	Os02g0258200 protein [Source:UniProtKB/TrEMBL;Acc:Q0E2A0]
				Os02g0258300	Extra-large G-protein-like; Os02g0258300 protein [Source:UniProtKB/TrEMBL;Acc:Q6K2T0]
2	9251001	9270000	141.53	Os02g0262800	Os02g0262800 protein; Putative bacterial blight-resistance protein Xa1 [Source:UniProtKB/TrEMBL;Acc:Q6EPC5]
2	21670001	21798000	199.96	Os02g0569400	Ent-cassadiene C11-alpha-hydroxylase 2 [Source:UniProtKB/Swiss-Prot;Acc:Q6YTF1]
				Os02g0569900	Os02g0569900 protein; Putative Cyt-P450 monooxygenase; cDNA clone:001-204-H06, full insert sequence [Source:UniProtKB/TrEMBL;Acc:Q6YTE2]
				Os02g0570300
				Os02g0570400	Ent-cassa-12,15-diene synthase [Source:UniProtKB/Swiss-Prot;Acc:Q0E088]
				Os02g0570500	Ent-isokaurene C2-hydroxylase [Source:UniProtKB/Swiss-Prot;Acc:A3A871]
2	21867001	22077000	423.03	Os02g0571800	Ent-isokaur-15-ene synthase [Source:UniProtKB/Swiss-Prot;Acc:A4KAG8]
				Os02g0571900	Os02g0571900 protein; Putative Cyt-P450 monooxygenase [Source:UniProtKB/TrEMBL;Acc:Q6Z5I7]
				Os02g0572000	Os02g0572000 protein; Putative uncharacterized protein P0689H05.40 [Source:UniProtKB/TrEMBL;Acc:Q6Z5I6]
				Os02g0572050
				Os02g0572200	Os02g0572200 protein; Putative RING-H2 zinc finger protein ATL6; cDNA clone:002-137-C02, full insert sequence [Source:UniProtKB/TrEMBL;Acc:Q6Z5I5]
				Os02g0572300
				Os02g0572400	Probable bifunctional riboflavin biosynthesis protein RIBA 2, chloroplastic 3,4-dihydroxy-2-butanone 4-phosphate synthase GTP cyclohydrolase-2 [Source:UniProtKB/Swiss-Prot;Acc:Q0E079]
				Os02g0572600	Os02g0572600 protein; Putative uncharacterized protein OSJNBb0046L23.3 [Source:UniProtKB/TrEMBL;Acc:Q6YXC6]
				Os02g0572900	Os02g0572900 protein; Putative zinc finger protein ID1 [Source:UniProtKB/TrEMBL;Acc:Q6YXC5]
				Os02g0573200	Cryptochrome 1a; Os02g0573200 protein [Source:UniProtKB/TrEMBL;Acc:Q6YXC2]
				Os02g0573300	cDNA clone:J013044K14, full insert sequence [Source:UniProtKB/TrEMBL;Acc:B7EBM5]
				Os02g0573400	Ubiquitin carboxyl-terminal hydrolase [Source:UniProtKB/TrEMBL;Acc:Q6YXC1]
				Os02g0573500	Os02g0573500 protein; Putative monosaccharide transporter 1 [Source:UniProtKB/TrEMBL;Acc:Q6YXC0]
				Os02g0573601
				Os02g0574000	Os02g0574000 protein [Source:UniProtKB/TrEMBL;Acc:Q0E070]
				Os02g0574100	Os02g0574100 protein; Putative monosaccharide transporter 1; cDNA clone:J013136H14, full insert sequence [Source:UniProtKB/TrEMBL;Acc:Q6YXB7]
				Os02g0574300
				Os02g0574500	Os02g0574500 protein; Putative monosaccharide transporter 1; cDNA clone:001-017-B07, full insert sequence [Source:UniProtKB/TrEMBL;Acc:Q69S90]
				Os02g0574600	Os02g0574600 protein; Putative uncharacterized protein P0703B01.8 [Source:UniProtKB/TrEMBL;Acc:Q69S88]
				Os02g0574701
				Os02g0574800	Os02g0574800 protein; Putative uncharacterized protein P0703B01.12 [Source:UniProtKB/TrEMBL;Acc:Q69S86]
				Os02g0574900	Kelch repeat-containing F-box-like protein; Os02g0574900 protein [Source:UniProtKB/TrEMBL;Acc:Q69S84]
				Os02g0575000	Os02g0575000 protein; Putative uncharacterized protein P0703B01.16; cDNA clone:J023087D21, full insert sequence [Source:UniProtKB/TrEMBL;Acc:Q69S83]
				Os02g0575200	Os02g0575200 protein; Putative chain A, crystal structure of phosphopantothenoylcysteine synthetase; cDNA clone:J023021M06, full insert sequence [Source:UniProtKB/TrEMBL;Acc:Q69S81]
2	23290001	23330000	237.28	Os02g0598800	Os02g0599100 protein [Source:UniProtKB/TrEMBL;Acc:Q0DZT8]
				Os02g0599150	Probable protein phosphatase 2C 16 [Source:UniProtKB/Swiss-Prot;Acc:Q6K1U4]
2	23351001	23372000	258.77	NA
2	23422001	23439000	144.72	Os02g0599700	Os02g0599700 protein [Source:UniProtKB/TrEMBL;Acc:C7IYC3]
2	23532001	23554000	152	Os02g0601500	Os02g0601500 protein [Source:UniProtKB/TrEMBL;Acc:Q0DZS4]
				Os02g0601600	cDNA, clone: J065091K02, full insert sequence [Source:UniProtKB/TrEMBL;Acc:A3A8S2]
				Os02g0601700	Ankyrin repeat-like protein; Os02g0601700 protein; cDNA clone:J013151O17, full insert sequence [Source:UniProtKB/TrEMBL;Acc:Q6K5G3]
				Os02g0601800	Putative global transcription factor group E; cDNA clone:J033088P12, full insert sequence [Source:UniProtKB/TrEMBL;Acc:Q6K5G1]
2	24904001	25528000	752.4	Os02g0624400	Os02g0624400 protein; Putative glycogenin 1 [Source:UniProtKB/TrEMBL;Acc:Q6K1S5]
				Os02g0625000	Putative cryptochrome 2 [Source:UniProtKB/TrEMBL;Acc:Q6K1S1]
				Os02g0625100	Os02g0625100 protein [Source:UniProtKB/TrEMBL;Acc:Q0DZE7]
				Os02g0625300	Phosphoenolpyruvate carboxylase kinase [Source:UniProtKB/TrEMBL;Acc:Q2ABR6]
				Os02g0625500	Os02g0625500 protein [Source:UniProtKB/TrEMBL;Acc:Q0DZE5]
				Os02g0625900	Putative uncharacterized protein B1215B07.38 [Source:UniProtKB/TrEMBL;Acc:Q6K1R1]
				Os02g0626100	Phenylalanine ammonia-lyase [Source:UniProtKB/Swiss-Prot;Acc:P14717]
				Os02g0626400	Phenylalanine ammonia-lyase [Source:UniProtKB/TrEMBL;Acc:Q6K6Q1]
				Os02g0626532
				Os02g0626600
				Os02g0627100	Phenylalanine ammonia-lyase [Source:UniProtKB/Swiss-Prot;Acc:Q0DZE0]
				Os02g0627700	cyclic nucleotide-gated channel 15 [Source:Projected from Arabidopsis thaliana (AT2G28260) TAIR;Acc:AT2G28260]
				Os02g0627750
				Os02g0627800
				Os02g0627900	Putative uncharacterized protein [Source:UniProtKB/TrEMBL;Acc:B9F165]
				Os02g0628000	Probable cytokinin riboside 5'-monophosphate phosphoribohydrolase LOGL2 [Source:UniProtKB/Swiss-Prot;Acc:B9F166]
				Os02g0628100
				Os02g0628200	Os02g0628200 protein; Phosphate translocator-like; cDNA clone:J023066G14, full insert sequence [Source:UniProtKB/TrEMBL;Acc:Q6K225]
				Os02g0628600	Auxin response factor 8 [Source:UniProtKB/Swiss-Prot;Acc:Q6K223]
				Os02g0628800	Os02g0628800 protein; Ubiquitin-like protein [Source:UniProtKB/TrEMBL;Acc:Q6K220]
				Os02g0628900
				Os02g0629000	Os02g0629000 protein; Putative uncharacterized protein B1469H02.18; cDNA clone:001-103-G03, full insert sequence [Source:UniProtKB/TrEMBL;Acc:Q6K219]
				Os02g0629101	Putative uncharacterized protein B1469H02.19 [Source:UniProtKB/TrEMBL;Acc:Q6K218]
				Os02g0629200	Probable aquaporin PIP2-2 [Source:UniProtKB/Swiss-Prot;Acc:Q6K215]
				Os02g0629266
				Os02g0629332
				Os02g0629400	Os02g0629400 protein; cDNA clone:J013157D09, full insert sequence [Source:UniProtKB/TrEMBL;Acc:Q0DZD2]
				Os02g0629600	Putative uncharacterized protein B1469H02.28 [Source:UniProtKB/TrEMBL;Acc:Q6K211]
				Os02g0629800	Os02g0629800 protein; Putative defensin [Source:UniProtKB/TrEMBL;Acc:Q6K209]
				Os02g0629900	Os02g0629900 protein; Putative uncharacterized protein B1469H02.32 [Source:UniProtKB/TrEMBL;Acc:Q6K207]
				Os02g0630000	Os02g0630000 protein; Putative uncharacterized protein B1469H02.31; cDNA clone:002-147-F04, full insert sequence [Source:UniProtKB/TrEMBL;Acc:Q6K208]
				Os02g0630100
				Os02g0630250	Putative uncharacterized protein [Source:UniProtKB/TrEMBL;Acc:B9F175]
				Os02g0630300	cDNA clone:002-146-E04, full insert sequence [Source:UniProtKB/TrEMBL;Acc:B7F1G2]
				Os02g0630650
				Os02g0631000	Os02g0631000 protein; Putative uncharacterized protein B1250G12.7; cDNA clone:J013159L03, full insert sequence [Source:UniProtKB/TrEMBL;Acc:Q6H475]
				Os02g0631100	Os02g0631100 protein; Putative uncharacterized protein B1250G12.8; cDNA clone:001-101-E03, full insert sequence [Source:UniProtKB/TrEMBL;Acc:Q6H474]
				Os02g0631200	Os02g0631200 protein; cDNA clone:J023145J08, full insert sequence [Source:UniProtKB/TrEMBL;Acc:Q0DZC5]
				Os02g0631500	Putative hUPF2 [Source:UniProtKB/TrEMBL;Acc:Q6H470]
				Os02g0631601
				Os02g0631700	A-type response regulator; Os02g0631700 protein; Putative response regulator; TypeA response regulator 11 [Source:UniProtKB/TrEMBL;Acc:Q6H468]
				Os02g0631801	Putative uncharacterized protein B1250G12.22 [Source:UniProtKB/TrEMBL;Acc:Q6H466]
				Os02g0632100
				Os02g0632150
				Os02g0632500	Os02g0632500 protein; Putative ADP-ribosylation factor-directed GTPase activating protein [Source:UniProtKB/TrEMBL;Acc:Q6H462]
				Os02g0632700	Os02g0632700 protein; Putative uncharacterized protein B1250G12.29; Putative uncharacterized protein OJ1643_A10.4 [Source:UniProtKB/TrEMBL;Acc:Q6H460]
				Os02g0632800
				Os02g0632850
				Os02g0632900	Os02g0632900 protein [Source:UniProtKB/TrEMBL;Acc:C7IYX1]
				Os02g0632950
				Os02g0633000	Putative defective in anther dehiscence1 [Source:UniProtKB/TrEMBL;Acc:Q6H7K1]
				Os02g0633066
				Os02g0633100	Os02g0633100 protein; Transcription factor-like [Source:UniProtKB/TrEMBL;Acc:Q6H7J8]
				Os02g0633200	Membrane-associated salt-inducible protein like; Os02g0633200 protein; cDNA clone:001-116-E03, full insert sequence [Source:UniProtKB/TrEMBL;Acc:Q6H7J7]
				Os02g0633300
				Os02g0633400	Replication protein A 32 kDa subunit B [Source:UniProtKB/Swiss-Prot;Acc:Q6H7J5]
				Os02g0633700	Putative protein phosphatase 2C 23 [Source:UniProtKB/Swiss-Prot;Acc:Q6H7J4]
				Os02g0633900	Putative protein phosphatase 2C 24 [Source:UniProtKB/Swiss-Prot;Acc:Q6H7J3]
				Os02g0634100
				Os02g0634500	ATP-dependent Clp protease proteolytic subunit [Source:UniProtKB/TrEMBL;Acc:Q6H7I9]
				Os02g0634600	Os02g0634600 protein; Putative uncharacterized protein OJ1643_A10.31; cDNA clone:J033061I23, full insert sequence [Source:UniProtKB/TrEMBL;Acc:Q6H7I8]
				Os02g0634700	Os02g0634700 protein; Putative carboxypeptidase D; cDNA clone:001-031-E12, full insert sequence; cDNA clone:001-207-D11, full insert sequence [Source:UniProtKB/TrEMBL;Acc:Q6H7I7]
				Os02g0634800	Os02g0634800 protein; Putative ubiquitin-conjugating enzyme E2; cDNA clone:001-032-B10, full insert sequence [Source:UniProtKB/TrEMBL;Acc:Q6H7I5]
				Os02g0634900	Proteasome subunit alpha type [Source:UniProtKB/TrEMBL;Acc:Q6H852]
				Os02g0635000	Os02g0635000 protein; Putative nitrilase 1; cDNA clone:001-020-C07, full insert sequence; cDNA clone:J023036G11, full insert sequence [Source:UniProtKB/TrEMBL;Acc:Q6H851]
				Os02g0635200	Bifunctional nitrilase/nitrile hydratase NIT4 [Source:UniProtKB/Swiss-Prot;Acc:Q6H849]
				Os02g0635300	Os02g0635333 protein; Putative uncharacterized protein OJ1626_B09.9 [Source:UniProtKB/TrEMBL;Acc:Q6H848]
				Os02g0635600	Os02g0635600 protein; Putative uncharacterized protein OJ1626_B09.14; cDNA clone:J023004O18, full insert sequence [Source:UniProtKB/TrEMBL;Acc:Q6H845]
				Os02g0635700	Os02g0635700 protein [Source:UniProtKB/TrEMBL;Acc:Q0DZA4]
				Os02g0635800	Os02g0635800 protein; TCP family transcription factor-like; cDNA clone:006-311-F05, full insert sequence [Source:UniProtKB/TrEMBL;Acc:Q6H878]
				Os02g0636300	DEAD-box ATP-dependent RNA helicase 47A [Source:UniProtKB/Swiss-Prot;Acc:Q6H874]
				Os02g0636400	Os02g0636400 protein [Source:UniProtKB/TrEMBL;Acc:Q0DZA1]
				Os02g0636600	ABA-responsive protein-like; Os02g0636600 protein [Source:UniProtKB/TrEMBL;Acc:Q6H5X3]
3	637001	648000	137.24	Os03g0110900	Expressed protein [Source:UniProtKB/TrEMBL;Acc:Q10SU2]
				Os03g0111000	CLE family OsCLE301 protein; Os03g0111000 protein [Source:UniProtKB/TrEMBL;Acc:Q0DVV4]
				Os03g0111100	Folylpolyglutamate synthase [Source:UniProtKB/TrEMBL;Acc:Q10SU1]
				Os03g0111200	Os03g0111200 protein; Remorin, C-terminal region family protein, expressed; cDNA clone:001-009-D11, full insert sequence [Source:UniProtKB/TrEMBL;Acc:Q10SU0]
3	662001	783000	184.55	Os03g0111600	Expressed protein; Os03g0111600 protein; cDNA clone:J023149K08, full insert sequence [Source:UniProtKB/TrEMBL;Acc:Q10ST3]
				Os03g0111700
				Os03g0111800	Expressed protein; Os03g0111800 protein [Source:UniProtKB/TrEMBL;Acc:Q10ST1]
				Os03g0112400	Os03g0112400 protein [Source:UniProtKB/TrEMBL;Acc:Q0DVU5]
				Os03g0112600
				Os03g0112700	Zinc finger CCCH domain-containing protein 20 [Source:UniProtKB/Swiss-Prot;Acc:Q0DVU4]
				Os03g0112800	Expressed protein; Os03g0112800 protein; cDNA clone:J023105E01, full insert sequence [Source:UniProtKB/TrEMBL;Acc:Q10SS2]
				Os03g0112900	Cytochrome P450 84A1, putative, expressed; Ferulate-5-hydroxylase; Os03g0112900 protein; Putative uncharacterized protein OSJNBa0090O10.1 [Source:UniProtKB/TrEMBL;Acc:Q8GZY1]
				Os03g0113000	Os03g0113000 protein; Protein kinase domain containing protein, expressed; Putative uncharacterized protein OSJNBa0090O10.2; cDNA clone:001-013-E01, full insert sequence; cDNA clone:001-023-A08, full insert sequence; cDNA clone:J023085P06, full insert sequence [Source:UniProtKB/TrEMBL;Acc:Q8GZY0]
				Os03g0113100	Thymidine kinase [Source:UniProtKB/Swiss-Prot;Acc:O81263]
				Os03g0113200	Os03g0113200 protein [Source:UniProtKB/TrEMBL;Acc:Q0DVT9]
				Os03g0113500
				Os03g0113700	70 kDa heat shock protein; Heat shock 70 kDa protein, mitochondrial, putative, expressed; Os03g0113700 protein; cDNA clone:J033148E17, full insert sequence [Source:UniProtKB/TrEMBL;Acc:Q10SR3]
				Os03g0113750
				Os03g0113800	Expressed protein; Os03g0113800 protein; cDNA clone:J013047E20, full insert sequence [Source:UniProtKB/TrEMBL;Acc:Q10SR2]
				Os03g0113900	Expressed protein; Os03g0113900 protein; Putative uncharacterized protein OSJNBa0090O10.8; cDNA clone:002-157-D07, full insert sequence [Source:UniProtKB/TrEMBL;Acc:Q8GZX5]
3	816001	848000	160.61	Os03g0114800	DUF791 domain protein; Expressed protein; Os03g0114800 protein; Putative transporter; cDNA clone:J013023A12, full insert sequence [Source:UniProtKB/TrEMBL;Acc:Q8GZW6]
3	1349001	1704000	258.09	Os03g0123600	Os03g0123600 protein; cDNA clone:001-008-B02, full insert sequence; cDNA clone:006-205-F08, full insert sequence; cDNA clone:J033032D06, full insert sequence [Source:UniProtKB/TrEMBL;Acc:Q10SG5]
				Os03g0123800	Expressed protein; Os03g0123800 protein; Putative uncharacterized protein OJ1126B12.18; cDNA clone:006-209-C05, full insert sequence; cDNA clone:J023025C19, full insert sequence [Source:UniProtKB/TrEMBL;Acc:Q8H8G3]
				Os03g0124000	Associated with HOX family protein, expressed; Os03g0124000 protein [Source:UniProtKB/TrEMBL;Acc:Q10SF7]
				Os03g0124033
				Os03g0124100	Fringe protein, putative, expressed; Os03g0124100 protein; cDNA clone:002-120-E03, full insert sequence [Source:UniProtKB/TrEMBL;Acc:Q10SF6]
				Os03g0124200	Os03g0124200 protein; Protein kinase domain containing protein, expressed [Source:UniProtKB/TrEMBL;Acc:Q10SF5]
				Os03g0124300	Os03g0124300 protein [Source:UniProtKB/TrEMBL;Acc:Q0DVL3]
				Os03g0124500	Expressed protein; Os03g0124500 protein [Source:UniProtKB/TrEMBL;Acc:Q10SF2]
				Os03g0124900	Os03g0124900 protein; Polygalacturonase, putative, expressed [Source:UniProtKB/TrEMBL;Acc:Q10SE9]
				Os03g0125000	50S ribosomal protein L5, chloroplastic [Source:UniProtKB/Swiss-Prot;Acc:Q9ZST0]
				Os03g0125100	Beta-carotene hydroxylase, putative, expressed [Source:UniProtKB/TrEMBL;Acc:Q10SE7]
				Os03g0125300	D111/G-patch domain-containing protein, putative, expressed; Os03g0125300 protein; cDNA clone:J013001E10, full insert sequence; cDNA clone:J033095A12, full insert sequence [Source:UniProtKB/TrEMBL;Acc:Q10SE5]
				Os03g0125400	Expressed protein; Os03g0125400 protein; cDNA clone:J033034J23, full insert sequence [Source:UniProtKB/TrEMBL;Acc:Q10SE4]
				Os03g0125600	Protein kinase domain containing protein, expressed [Source:UniProtKB/TrEMBL;Acc:Q10SE3]
				Os03g0125650
				Os03g0125700	Expressed protein; Os03g0125700 protein; cDNA clone:001-108-G11, full insert sequence [Source:UniProtKB/TrEMBL;Acc:Q10SE2]
				Os03g0125800	CBS domain-containing protein, putative, expressed; Os03g0125800 protein; cDNA clone:J023021E03, full insert sequence [Source:UniProtKB/TrEMBL;Acc:Q10SE0]
				Os03g0125900	Expressed protein [Source:UniProtKB/TrEMBL;Acc:Q10SD7]
				Os03g0126000	Anthranilate phosphoribosyltransferase, chloroplast, putative, expressed; Os03g0126000 protein; cDNA clone:J033069P19, full insert sequence [Source:UniProtKB/TrEMBL;Acc:Q10SD6]
				Os03g0126100	Os03g0126100 protein [Source:UniProtKB/TrEMBL;Acc:Q0DVK1]
				Os03g0126300	Expressed protein; cDNA clone:001-042-G03, full insert sequence [Source:UniProtKB/TrEMBL;Acc:Q10SD2]
				Os03g0126450	Putative uncharacterized protein OJ1015F07.5; Uncharacterized plant-specific domain TIGR01568 family protein, expressed [Source:UniProtKB/TrEMBL;Acc:Q8S5W2]
				Os03g0126600
				Os03g0126700	Heavy metal-associated domain containing protein, expressed; Os03g0126700 protein; Putative uncharacterized protein OJ1015F07.7; cDNA clone:J013118L13, full insert sequence [Source:UniProtKB/TrEMBL;Acc:Q8S5W0]
				Os03g0126800	CBL-interacting protein kinase 9 [Source:Projected from Arabidopsis thaliana (AT1G01140) TAIR;Acc:AT1G01140]
				Os03g0126825
				Os03g0126850	Os03g0126850 protein [Source:UniProtKB/TrEMBL;Acc:C7J0K1]
				Os03g0126900	Os03g0126900 protein [Source:UniProtKB/TrEMBL;Acc:Q0DVJ5]
				Os03g0127000	Os03g0127000 protein [Source:UniProtKB/TrEMBL;Acc:Q0DVJ4]
				Os03g0127100
				Os03g0127500	BZIP family transcription factor, putative, expressed; Os03g0127500 protein; Putative bZIP transcription factor [Source:UniProtKB/TrEMBL;Acc:Q8S5V5]
				Os03g0127600	FHA domain containing protein, expressed; Os03g0127600 protein [Source:UniProtKB/TrEMBL;Acc:Q10SC2]
				Os03g0127700	Leucine-rich repeat transmembrane protein kinase, putative, expressed; Os03g0127700 protein; Putative uncharacterized protein OJ1015F07.14; cDNA clone:J033024D13, full insert sequence [Source:UniProtKB/TrEMBL;Acc:Q8S5V3]
				Os03g0127900	Os03g0127900 protein [Source:UniProtKB/TrEMBL;Acc:Q0DVI9]
				Os03g0128000	Os03g0128000 protein [Source:UniProtKB/TrEMBL;Acc:Q0DVI8]
				Os03g0128100	Os03g0128100 protein [Source:UniProtKB/TrEMBL;Acc:Q0DVI7]
				Os03g0128200
				Os03g0128300	ESTs AU078251(R0889); Expressed protein; Os03g0128300 protein; cDNA clone:002-118-E07, full insert sequence [Source:UniProtKB/TrEMBL;Acc:Q9SNL4]
				Os03g0128400	ESTs AU029294(E30104); Expressed protein; Os03g0128400 protein; cDNA clone:001-111-E01, full insert sequence [Source:UniProtKB/TrEMBL;Acc:Q9SNL3]
				Os03g0128500	DNA polymerase delta small subunit [Source:UniProtKB/Swiss-Prot;Acc:Q9LRE5]
				Os03g0128600	Os03g0128601 protein [Source:UniProtKB/TrEMBL;Acc:C7J0K2]
				Os03g0128700	Calcium-dependent protein kinase isoform 11 [Source:UniProtKB/Swiss-Prot;Acc:P53684]
				Os03g0128800	Os03g0128800 protein [Source:UniProtKB/TrEMBL;Acc:Q0DVI1]
				Os03g0128932	Putative uncharacterized protein [Source:UniProtKB/TrEMBL;Acc:B9FAW4]
				Os03g0129000	Os03g0129000 protein; Phospho-ethanolamine N-methyltransferase family protein, expressed; cDNA clone:J033074N24, full insert sequence [Source:UniProtKB/TrEMBL;Acc:Q10SA7]
				Os03g0129100	MLO-like protein [Source:UniProtKB/TrEMBL;Acc:Q9SNK5]
				Os03g0129200	Os03g0129200 protein; Putative mitotic control protein dis3; RNB-like protein, expressed [Source:UniProtKB/TrEMBL;Acc:Q8H885]
				Os03g0129300	EST C74302(E30840) corresponds to a region of the predicted gene; Glyceraldehyde-3-phosphate dehydrogenase B, chloroplast, putative, expressed; Os03g0129300 protein; Putative glyceraldehyde-3-phosphate dehydrogenase [Source:UniProtKB/TrEMBL;Acc:Q9SNK3]
				Os03g0129400	Os03g0129400 protein [Source:UniProtKB/TrEMBL;Acc:Q0DVH6]
				Os03g0129800	Putative uncharacterized protein [Source:UniProtKB/TrEMBL;Acc:B9FAW8]
				Os03g0129850
				Os03g0129900	Os03g0129900 protein [Source:UniProtKB/TrEMBL;Acc:Q0DVH3]
3	8250001	8260000	136.95	Os03g0256400	Imidazole glycerol phosphate synthase hisHF, chloroplast, putative, expressed; Os03g0256400 protein; cDNA clone:J033072A12, full insert sequence [Source:UniProtKB/TrEMBL;Acc:Q10NW0]
3	8269001	8358000	270.55	Os03g0256800	Putative uncharacterized protein [Source:UniProtKB/TrEMBL;Acc:B9F6U7]
				Os03g0257000	Expressed protein [Source:UniProtKB/TrEMBL;Acc:Q10NV3]
				Os03g0257500	Expressed protein; Os03g0257500 protein; cDNA clone:001-002-A09, full insert sequence [Source:UniProtKB/TrEMBL;Acc:Q10NV0]
				Os03g0257600	Expressed protein [Source:UniProtKB/TrEMBL;Acc:Q10NU9]
				Os03g0257700	Os03g0257700 protein [Source:UniProtKB/TrEMBL;Acc:Q0DTC0]
				Os03g0257900	Expressed protein; Os03g0257900 protein; cDNA clone:001-122-G07, full insert sequence; cDNA clone:J023006K11, full insert sequence; cDNA clone:J033130M07, full insert sequence [Source:UniProtKB/TrEMBL;Acc:Q10NU8]
				Os03g0258000	Os03g0258000 protein [Source:UniProtKB/TrEMBL;Acc:Q0DTB8]
				Os03g0258200	Expressed protein; Os03g0258200 protein; cDNA clone:J023136E13, full insert sequence [Source:UniProtKB/TrEMBL;Acc:Q10NU5]
3	8361001	8371000	148.06	Os03g0258500	Autophagy protein Apg6 containing protein, expressed; Os03g0258500 protein [Source:UniProtKB/TrEMBL;Acc:Q10NU3]
3	8378001	8390000	143.06	Os03g0258900	Glyoxal oxidase, putative, expressed; Os03g0258900 protein; cDNA clone:J023112O15, full insert sequence [Source:UniProtKB/TrEMBL;Acc:Q10NU0]
				Os03g0259001
				Os03g0259100	Chemocyanin, putative, expressed; Os03g0259100 protein; Uncharacterized protein [Source:UniProtKB/TrEMBL;Acc:Q10NT8]
3	8392001	8496000	247.15	Os03g0259300	Os03g0259300 protein; Sel-1, putative, expressed; cDNA clone:001-114-H06, full insert sequence [Source:UniProtKB/TrEMBL;Acc:Q10NT7]
				Os03g0259400	Leucanthocyanidin reductase; Leucoanthocyanidin reductase, putative; Os03g0259400 protein [Source:UniProtKB/TrEMBL;Acc:Q3KN74]
				Os03g0259500
				Os03g0259600	Expressed protein; Os03g0259600 protein; cDNA clone:002-144-C04, full insert sequence [Source:UniProtKB/TrEMBL;Acc:Q10NT3]
				Os03g0259700	Expressed protein; cDNA, clone: J100029H23, full insert sequence [Source:UniProtKB/TrEMBL;Acc:Q10NT2]
				Os03g0259900	Expressed protein; Os03g0259900 protein; cDNA clone:J023020K23, full insert sequence [Source:UniProtKB/TrEMBL;Acc:Q10NT0]
				Os03g0260000	Dynamin family protein, putative, expressed; Os03g0260000 protein [Source:UniProtKB/TrEMBL;Acc:Q10NS9]
				Os03g0260100	Os03g0260100 protein [Source:UniProtKB/TrEMBL;Acc:C7IZW8]
				Os03g0260266
				Os03g0260432	CLE family OsCLE302 protein; Os03g0260432 protein [Source:UniProtKB/TrEMBL;Acc:A8R3M9]
				Os03g0260600	Helix-loop-helix DNA-binding domain containing protein, expressed; Os03g0260600 protein [Source:UniProtKB/TrEMBL;Acc:Q10NS6]
				Os03g0261100	Probable phospholipase A2 homolog 2 [Source:UniProtKB/Swiss-Prot;Acc:Q9XG81]
3	14681001	14696000	145.08	Os03g0372900	F-box domain containing protein, expressed; Os03g0372900 protein; cDNA clone:J023087N09, full insert sequence [Source:UniProtKB/TrEMBL;Acc:Q10KR9]
				Os03g0372950
				Os03g0373100	Putative uncharacterized protein [Source:UniProtKB/TrEMBL;Acc:B9F8N0]
3	14710001	15153000	286.48	Os03g0374100	Hepatocellular carcinoma-associated antigen 59 family protein, expressed; Os03g0374100 protein; Putative uncharacterized protein OSJNBa0090L05.18; cDNA clone:001-042-H03, full insert sequence; cDNA clone:J033011M11, full insert sequence [Source:UniProtKB/TrEMBL;Acc:Q7Y163]
				Os03g0374400	Expressed protein; Os03g0374400 protein [Source:UniProtKB/TrEMBL;Acc:Q10KR0]
				Os03g0374500	Calmodulin-binding family protein, putative, expressed; Putative uncharacterized protein OSJNBa0090L05.14 [Source:UniProtKB/TrEMBL;Acc:Q7Y169]
				Os03g0374551
				Os03g0374575	Putative splicing factor; RNA recognition motif family protein, expressed [Source:UniProtKB/TrEMBL;Acc:Q7Y171]
				Os03g0374600	Glycosyl hydrolases family 17 protein, expressed; Os03g0374600 protein; Putative glucanase; cDNA clone:J023001F15, full insert sequence [Source:UniProtKB/TrEMBL;Acc:Q7Y157]
				Os03g0374900	Amino acid permease family protein, putative, expressed; Os03g0375100 protein; Putative amino acid permease [Source:UniProtKB/TrEMBL;Acc:Q7Y166]
				Os03g0374901
				Os03g0375200	Expressed protein; Putative uncharacterized protein OSJNBa0090L05.5 [Source:UniProtKB/TrEMBL;Acc:Q7Y168]
				Os03g0375300	Expressed protein [Source:UniProtKB/TrEMBL;Acc:Q10KQ0]
				Os03g0375601
				Os03g0375717	Os07g0417700 protein [Source:UniProtKB/TrEMBL;Acc:C7J4S3]
				Os03g0375900	Os03g0375900 protein [Source:UniProtKB/TrEMBL;Acc:Q0DRK6]
				Os03g0375966	Amino acid permease family protein; Putative amino acid transporter [Source:UniProtKB/TrEMBL;Acc:Q8S7G6]
				Os03g0376000	Emp24/gp25L/p24 family protein, expressed; Os03g0376000 protein; Putative transmembrane protein [Source:UniProtKB/TrEMBL;Acc:Q10KP5]
				Os03g0376100	Putative uncharacterized protein [Source:UniProtKB/TrEMBL;Acc:B9F8N9]
				Os03g0376350
				Os03g0376600	Os03g0376600 protein; Putative ribonucleoprotein; RNA recognition motif family protein, expressed; cDNA clone:006-303-G07, full insert sequence; cDNA clone:J013169L09, full insert sequence [Source:UniProtKB/TrEMBL;Acc:Q10KP0]
				Os03g0376701
				Os03g0376800	KH domain-containing protein, putative, expressed; Os03g0376800 protein; Putative nucleic acid binding protein; cDNA clone:J013040N11, full insert sequence; cDNA clone:J013116I07, full insert sequence; cDNA clone:J033026O12, full insert sequence [Source:UniProtKB/TrEMBL;Acc:Q10KN9]
				Os03g0376900	Os03g0376900 protein; Polypyrimidine tract-binding protein, putative, expressed; Putative polypyrimidine tract-binding protein; cDNA clone:001-045-E01, full insert sequence [Source:UniProtKB/TrEMBL;Acc:Q10KN8]
				Os03g0377100	Expansin-A21 [Source:UniProtKB/Swiss-Prot;Acc:Q10KN4]
				Os03g0377300	Expressed protein; Putative uncharacterized protein OSJNBb0048D20.2 [Source:UniProtKB/TrEMBL;Acc:Q8S7F9]
				Os03g0377500	Expressed protein [Source:UniProtKB/TrEMBL;Acc:Q10KN0]
				Os03g0377600	Os03g0377600 protein; Putative zinc finger protein [Source:UniProtKB/TrEMBL;Acc:Q0DRJ6]
				Os03g0377700	Probable mannan synthase 5 [Source:UniProtKB/Swiss-Prot;Acc:Q7PC73]
				Os03g0378000	GDA1/CD39 family protein, expressed; Os03g0378000 protein; cDNA clone:J013098F17, full insert sequence [Source:UniProtKB/TrEMBL;Acc:Q10KM6]
				Os03g0378200	GWT1 family protein, expressed; Os03g0378200 protein; cDNA clone:J023042E14, full insert sequence [Source:UniProtKB/TrEMBL;Acc:Q10KM5]
				Os03g0378832	CLE family OsCLE304 protein [Source:UniProtKB/TrEMBL;Acc:A8R3N2]
				Os03g0379100	Methyltransferase, putative, expressed; Os03g0379100 protein; Putative uncharacterized protein OSJNBa0013O08.23 [Source:UniProtKB/TrEMBL;Acc:Q10KL9]
				Os03g0379200
				Os03g0379300	Helix-loop-helix DNA-binding domain containing protein, expressed; Os03g0379300 protein; Putative amelogenin; cDNA clone:006-309-H04, full insert sequence; cDNA clone:J013159M16, full insert sequence [Source:UniProtKB/TrEMBL;Acc:Q10KL8]
				Os03g0379400	Expressed protein; Putative mucin [Source:UniProtKB/TrEMBL;Acc:Q8W398]
				Os03g0379500	Os03g0379500 protein [Source:UniProtKB/TrEMBL;Acc:Q0DRI8]
				Os03g0379650
				Os03g0379700	Putative disease resistance protein [Source:UniProtKB/TrEMBL;Acc:Q8W3A0]
				Os03g0379801	NB-ARC domain containing protein; Putative disease resistance gene [Source:UniProtKB/TrEMBL;Acc:Q8W3A1]
				Os03g0380700	Putative uncharacterized protein OSJNBa0011H24.27; Putative zinc finger protein; Zinc finger, C3HC4 type family protein, expressed [Source:UniProtKB/TrEMBL;Acc:Q75M58]
				Os03g0381000	Aldose 1-epimerase [Source:UniProtKB/TrEMBL;Acc:Q75M64]
				Os03g0381100	Pseudouridine synthase family protein [Source:Projected from Arabidopsis thaliana (AT1G34150) TAIR;Acc:AT1G34150]
				Os03g0381200	F-actin capping protein beta subunit, putative, expressed; Os03g0381200 protein; Putative capping protein beta subunit; cDNA clone:006-211-G05, full insert sequence; cDNA clone:006-301-F06, full insert sequence [Source:UniProtKB/TrEMBL;Acc:Q75M66]
				Os03g0381300	Expressed protein; Os03g0381300 protein; Putative ripening regulated protein [Source:UniProtKB/TrEMBL;Acc:Q75M67]
				Os03g0381500	Expressed protein; Os03g0381500 protein; cDNA clone:002-139-D04, full insert sequence [Source:UniProtKB/TrEMBL;Acc:Q75M70]
				Os03g0382100	3-ketoacyl-CoA synthase [Source:UniProtKB/TrEMBL;Acc:Q75M74]
3	23787001	23901000	190.38	Os03g0625700	Os03g0625700 protein [Source:UniProtKB/TrEMBL;Acc:Q0DQ78]
				Os03g0625800	IBR domain containing protein, expressed; Os03g0625800 protein; Putative ubiquitin-conjugating enzyme binding protein [Source:UniProtKB/TrEMBL;Acc:Q75LV6]
				Os03g0625900	Os03g0625900 protein; Putative U3 small nucleolar ribonucleoprotein complex-associated protein; U3 snoRNP-associated, putative, expressed; cDNA clone:J033025E11, full insert sequence [Source:UniProtKB/TrEMBL;Acc:Q75LV5]
				Os03g0625933	Putative U3 small nucleolar ribonucleoprotein complex-associated protein [Source:UniProtKB/TrEMBL;Acc:Q75LV4]
				Os03g0625966
				Os03g0626100	IBR domain containing protein, expressed; Os03g0626100 protein; Putative U3 small nucleolar ribonucleoprotein complex-associated protein [Source:UniProtKB/TrEMBL;Acc:Q75LV3]
				Os03g0626200	Putative uncharacterized protein [Source:UniProtKB/TrEMBL;Acc:B9F9T3]
				Os03g0626400	Putative uncharacterized protein [Source:UniProtKB/TrEMBL;Acc:B9F9T4]
				Os03g0626500	Putative inositol polyphosphate 5-phosphatase [Source:UniProtKB/TrEMBL;Acc:Q75LV1]
				Os03g0626600	LIM domain-containing protein, putative, expressed; Os03g0626600 protein; Putative LIM domain containing protein [Source:UniProtKB/TrEMBL;Acc:Q5KQN3]
				Os03g0626700	MATE efflux family protein, expressed; Os03g0626700 protein; Putative MATE efflux family protein; Putative multidrug efflux protein [Source:UniProtKB/TrEMBL;Acc:Q75LU9]
				Os03g0626750
				Os03g0626800	Calcineurin B-like protein 3 [Source:UniProtKB/Swiss-Prot;Acc:Q75LU8]
				Os03g0627100	Pentatricopeptide, putative; Putative uncharacterized protein OSJNBb0013K08.7 [Source:UniProtKB/TrEMBL;Acc:Q10GI2]
4	15445001	15505000	181.28	Os04g0331600	cDNA clone:J023081G13, full insert sequence [Source:UniProtKB/TrEMBL;Acc:B7EQB1]
				Os04g0331650	Os04g0331650 protein [Source:UniProtKB/TrEMBL;Acc:C7J1N4]
				Os04g0332700	B1159F04.1 protein; OSJNBb0046K02.12 protein; Os04g0332700 protein; cDNA clone:J023119D23, full insert sequence [Source:UniProtKB/TrEMBL;Acc:Q7XK87]
4	15510001	15529000	264.53	Os04g0333300	B1159F04.6 protein; OSJNBb0046K02.17 protein [Source:UniProtKB/TrEMBL;Acc:Q7XK82]
4	15573001	15592000	342.53	NA
4	15680001	15699000	399.15	Os04g0334951	cDNA clone:002-146-G03, full insert sequence [Source:UniProtKB/TrEMBL;Acc:B7F2P1]
				Os04g0335200
4	15736001	15755000	505.66	NA
4	15818001	15837000	557.37	Os04g0336801
4	15840001	16050000	398.99	Os04g0337000	Os04g0337000 protein [Source:UniProtKB/TrEMBL;Acc:Q0JE34]
				Os04g0337201	OSJNBa0008A08.6 protein [Source:UniProtKB/TrEMBL;Acc:Q7XTA4]
				Os04g0337300	Os04g0337300 protein [Source:UniProtKB/TrEMBL;Acc:Q0JE33]
				Os04g0337500	Probable aldo-keto reductase 1 [Source:UniProtKB/Swiss-Prot;Acc:Q0JE32]
				Os04g0337800
				Os04g0338000	Probable aldo-keto reductase 2 [Source:UniProtKB/Swiss-Prot;Acc:Q7XT99]
				Os04g0338100	Os04g0338100 protein [Source:UniProtKB/TrEMBL;Acc:Q0JE28]
				Os04g0339400	Probable aldo-keto reductase 3 [Source:UniProtKB/Swiss-Prot;Acc:Q7XQ45]
				Os04g0339800
				Os04g0340100	Putative uncharacterized protein [Source:UniProtKB/TrEMBL;Acc:B9FEH9]
4	19227001	19256000	139.39	Os04g0390600
				Os04g0390700	OSJNBa0055C08.3 protein; Os04g0390700 protein; cDNA clone:002-125-H01, full insert sequence [Source:UniProtKB/TrEMBL;Acc:Q7XVN6]
				Os04g0390800	Os04g0390800 protein [Source:UniProtKB/TrEMBL;Acc:Q0JDN0]
				Os04g0391000	Putative uncharacterized protein [Source:UniProtKB/TrEMBL;Acc:A3ATA4]
4	33810001	33993000	213.01	Os04g0662600	flavanone 3-hydroxylase [Source:Projected from Arabidopsis thaliana (AT3G51240) TAIR;Acc:AT3G51240]
				Os04g0662700	Os04g0662700 protein [Source:UniProtKB/TrEMBL;Acc:Q0J9B5]
				Os04g0662800	Os04g0662800 protein [Source:UniProtKB/TrEMBL;Acc:Q0J9B4]
				Os04g0662850
				Os04g0662900	OSJNBa0084K01.13 protein; Os04g0662900 protein; cDNA clone:001-042-B09, full insert sequence; cDNA clone:J013002C20, full insert sequence; cDNA clone:J013028O12, full insert sequence [Source:UniProtKB/TrEMBL;Acc:Q7XM18]
				Os04g0663100	OSJNBa0084K01.14 protein; Os04g0663100 protein [Source:UniProtKB/TrEMBL;Acc:Q7XM17]
				Os04g0663200	Zinc finger CCCH domain-containing protein 30 [Source:UniProtKB/Swiss-Prot;Acc:Q7XM16]
				Os04g0663300	OSJNBa0084K01.16 protein; Os04g0663300 protein; Os05g0367000 protein; Putative uncharacterized protein OJ1393_A07.3; cDNA clone:J033131E21, full insert sequence; cDNA, clone: J075162F09, full insert sequence [Source:UniProtKB/TrEMBL;Acc:Q7XM15]
				Os04g0663500	OSJNBa0084K01.17 protein [Source:UniProtKB/TrEMBL;Acc:Q7XM14]
				Os04g0663600	WUSCHEL-related homeobox 1A [Source:UniProtKB/Swiss-Prot;Acc:Q7XM13]
				Os04g0663700	Putative uncharacterized protein [Source:UniProtKB/TrEMBL;Acc:B9FCZ7]
				Os04g0663800	Os04g0663800 protein [Source:UniProtKB/TrEMBL;Acc:Q0J9A6]
				Os04g0664300	Os04g0664300 protein [Source:UniProtKB/TrEMBL;Acc:Q0J9A5]
				Os04g0664400	Auxin response factor 11 [Source:UniProtKB/Swiss-Prot;Acc:Q8S983]
				Os04g0664500
				Os04g0664600	OSJNBa0087O24.2 protein; Os04g0664600 protein [Source:UniProtKB/TrEMBL;Acc:Q7XPK7]
				Os04g0664666
				Os04g0664800	Beta-fructofuranosidase, insoluble isoenzyme 6 [Source:UniProtKB/Swiss-Prot;Acc:Q56UD0]
				Os04g0664900
				Os04g0664950
				Os04g0665000	Os04g0665000 protein [Source:UniProtKB/TrEMBL;Acc:Q0J999]
				Os04g0665200	Indole-3-acetate O-methyltransferase 1 [Source:UniProtKB/Swiss-Prot;Acc:Q0J998]
				Os04g0665400	cDNA clone:001-204-A11, full insert sequence [Source:UniProtKB/TrEMBL;Acc:B7EYF6]
				Os04g0665500	Putative uncharacterized protein [Source:UniProtKB/TrEMBL;Acc:A3AYD1]
				Os04g0665600	Os04g0665600 protein [Source:UniProtKB/TrEMBL;Acc:Q0J995]
				Os04g0665666	Os04g0665666 protein [Source:UniProtKB/TrEMBL;Acc:C7J1Y4]
				Os04g0665700	Zinc finger CCCH domain-containing protein 31 [Source:UniProtKB/Swiss-Prot;Acc:Q7XPK1]
				Os04g0665800	OSJNBa0087O24.10 protein; Os04g0665800 protein; cDNA clone:J033076K20, full insert sequence [Source:UniProtKB/TrEMBL;Acc:Q84P62]
				Os04g0665900	Putative uncharacterized protein [Source:UniProtKB/TrEMBL;Acc:B9FD64]
4	34109001	34135000	149.47	Os04g0668600	OSJNBa0043A12.13 protein [Source:UniProtKB/TrEMBL;Acc:Q7XR72]
				Os04g0668700	OSJNBa0043A12.14 protein; Os04g0668700 protein [Source:UniProtKB/TrEMBL;Acc:Q7XR71]
				Os04g0668800	OSJNBa0043A12.15 protein; Os04g0668800 protein; Thioredoxin-like protein [Source:UniProtKB/TrEMBL;Acc:Q84P94]
				Os04g0668900	Ubiquinol oxidase [Source:UniProtKB/TrEMBL;Acc:O82522]
				Os04g0669100	Os04g0669100 protein; cDNA clone:J023045K17, full insert sequence; cDNA clone:J033119L03, full insert sequence [Source:UniProtKB/TrEMBL;Acc:Q0J973]
				Os04g0669200	OSJNBa0043A12.18 protein; Os04g0669200 protein [Source:UniProtKB/TrEMBL;Acc:Q7XR67]
4	34137001	34147000	139.86	Os04g0669300	OSJNBa0043A12.19 protein; Os04g0669300 protein [Source:UniProtKB/TrEMBL;Acc:Q7XR66]
				Os04g0669450
				Os04g0669475	OSJNBa0043A12.20 protein [Source:UniProtKB/TrEMBL;Acc:Q7XR65]
5	4677001	4742000	158.65	Os05g0178600	Auxin-responsive protein IAA15 [Source:UniProtKB/Swiss-Prot;Acc:Q6AT10]
				Os05g0178950
				Os05g0179000	Os05g0179000 protein; cDNA clone:J023110J02, full insert sequence [Source:UniProtKB/TrEMBL;Acc:Q0DKA7]
				Os05g0179050
				Os05g0179100	Os05g0179100 protein; cDNA, clone: J065190K23, full insert sequence [Source:UniProtKB/TrEMBL;Acc:B7F8Y1]
				Os05g0179300	Os05g0179300 protein; cDNA clone:J013147B02, full insert sequence [Source:UniProtKB/TrEMBL;Acc:Q0DKA5]
				Os05g0179450
5	13036001	13073000	147.33	Os05g0295100	cDNA clone:002-145-A02, full insert sequence [Source:UniProtKB/TrEMBL;Acc:B7F1E3]
				Os05g0295200
				Os05g0295300	Acetyl-CoA carboxylase 2 Biotin carboxylase [Source:UniProtKB/Swiss-Prot;Acc:B9FK36]
5	13282001	13294000	145.51	Os05g0297900	Os05g0297900 protein; cDNA clone:J023085B09, full insert sequence [Source:UniProtKB/TrEMBL;Acc:Q0DJD8]
				Os05g0298050
5	13307001	13351000	153.73	Os05g0298200	Os05g0298200 protein [Source:UniProtKB/TrEMBL;Acc:Q0DJD7]
				Os05g0298300
				Os05g0298700
				Os05g0298800
5	13356001	13446000	159.17	Os05g0298900
				Os05g0299000	Os05g0299000 protein; cDNA clone:002-150-C01, full insert sequence [Source:UniProtKB/TrEMBL;Acc:Q0DJD3]
				Os05g0299101
				Os05g0299200	Os05g0299200 protein [Source:UniProtKB/TrEMBL;Acc:Q0DJD1]
				Os05g0299300	Putative uncharacterized protein [Source:UniProtKB/TrEMBL;Acc:B9FNQ8]
				Os05g0299500	Os05g0299500 protein; cDNA clone:J033047A18, full insert sequence [Source:UniProtKB/TrEMBL;Acc:Q0DJC9]
				Os05g0299600
				Os05g0299700	Zinc finger AN1 domain-containing stress-associated protein 15 [Source:UniProtKB/Swiss-Prot;Acc:Q0DJC7]
5	13631001	13654000	155.32	NA
5	16512001	16710000	276.67	Os05g0349700	Chlorophyll synthase, chloroplastic [Source:UniProtKB/Swiss-Prot;Acc:Q5W6H5]
				Os05g0349800	Embryonic abundant protein 1 [Source:UniProtKB/Swiss-Prot;Acc:P46520]
				Os05g0350150
				Os05g0350500	Os05g0350500 protein; Putative DNA-binding protein GBP16; cDNA clone:001-037-G08, full insert sequence; cDNA clone:J033112P14, full insert sequence [Source:UniProtKB/TrEMBL;Acc:Q5W6H1]
				Os05g0350600	Os05g0350600 protein [Source:UniProtKB/TrEMBL;Acc:Q0DIY4]
				Os05g0350700	Os05g0350700 protein; Putative uncharacterized protein OSJNBa0077J17.11; cDNA clone:J023092E14, full insert sequence [Source:UniProtKB/TrEMBL;Acc:Q5W6G8]
				Os05g0350900	Putative uncharacterized protein [Source:UniProtKB/TrEMBL;Acc:B9FP23]
				Os05g0351200	Ethylene-responsive transcription factor ABI4 [Source:UniProtKB/Swiss-Prot;Acc:C7J2Z1]
				Os05g0351500	Os05g0351500 protein; Putative uncharacterized protein OSJNBa0077J17.16; cDNA clone:002-152-B03, full insert sequence [Source:UniProtKB/TrEMBL;Acc:Q5W6G3]
				Os05g0352700
				Os05g0352750
				Os05g0352800	Os05g0352800 protein; Putative uncharacterized protein OJ1320_D10.5; cDNA clone:J023075K24, full insert sequence [Source:UniProtKB/TrEMBL;Acc:Q5W769]
				Os05g0353100	Putative uncharacterized protein OJ1320_D10.6 [Source:UniProtKB/TrEMBL;Acc:Q5W768]
				Os05g0353200
				Os05g0353300	Os05g0353300 protein; Putative uncharacterized protein OJ1320_D10.7 [Source:UniProtKB/TrEMBL;Acc:Q5W767]
				Os05g0353400	Importin beta 1; Importin-beta1; Os05g0353400 protein; cDNA clone:J013029L11, full insert sequence [Source:UniProtKB/TrEMBL;Acc:Q9ZWR5]
				Os05g0353450
				Os05g0353500	Os05g0353500 protein [Source:UniProtKB/TrEMBL;Acc:Q0DIX6]
5	16736001	16818000	187.2	Os05g0354075
				Os05g0354300	Os05g0354300 protein [Source:UniProtKB/TrEMBL;Acc:Q0DIX4]
				Os05g0354400	Putative uncharacterized protein OJ1537_B05.7 [Source:UniProtKB/TrEMBL;Acc:Q5W782]
5	16821001	17085000	298.71	Os05g0355133	Putative uncharacterized protein [Source:UniProtKB/TrEMBL;Acc:B9FP35]
				Os05g0355200	Os05g0355200 protein; Putative uncharacterized protein OJ1537_B05.15; Putative uncharacterized protein OSJNBa0036C12.7 [Source:UniProtKB/TrEMBL;Acc:Q5W6Z0]
				Os05g0355300	Putative uncharacterized protein [Source:UniProtKB/TrEMBL;Acc:B9FP36]
				Os05g0355400	Putative uncharacterized protein OSJNBa0036C12.9 [Source:UniProtKB/TrEMBL;Acc:Q5W6Y8]
				Os05g0355450	Os05g0355450 protein [Source:UniProtKB/TrEMBL;Acc:C7J322]
				Os05g0355500	Os01g0304000 protein; Os05g0355500 protein; Putative 60S ribosomal protein L29; Putative ribosomal protein L29; Uncharacterized protein; cDNA clone:001-042-E09, full insert sequence; cDNA clone:J033084E10, full insert sequence [Source:UniProtKB/TrEMBL;Acc:Q9FP55]
				Os05g0355700
				Os05g0355800	Putative uncharacterized protein OSJNBa0036C12.11 [Source:UniProtKB/TrEMBL;Acc:Q5W6Y6]
				Os05g0355900	Os05g0355900 protein; Putative uncharacterized protein OSJNBa0036C12.12; cDNA clone:001-111-C01, full insert sequence [Source:UniProtKB/TrEMBL;Acc:Q5W6Y5]
				Os05g0356201
				Os05g0356500	CLE family OsCLE504 protein [Source:UniProtKB/TrEMBL;Acc:A8R3P8]
				Os05g0356600	CLE family OsCLE505 protein [Source:UniProtKB/TrEMBL;Acc:A8R3Q0]
				Os05g0356700	Os05g0356700 protein; Putative uncharacterized protein OSJNBa0036C12.14 [Source:UniProtKB/TrEMBL;Acc:Q5W6Y3]
				Os05g0356800	Os05g0356800 protein; Putative uncharacterized protein OSJNBa0036C12.15; cDNA clone:J033105G24, full insert sequence [Source:UniProtKB/TrEMBL;Acc:Q5W6Y2]
				Os05g0357100	Os05g0357100 protein; Putative uncharacterized protein OSJNBa0036C12.16; cDNA clone:J033081J05, full insert sequence [Source:UniProtKB/TrEMBL;Acc:Q5W6Y1]
				Os05g0357200	Os05g0357200 protein; Putative mitochondrial carrier protein; cDNA clone:001-125-G09, full insert sequence [Source:UniProtKB/TrEMBL;Acc:Q5W6Y0]
				Os05g0357500	Putative uncharacterized protein OJ1045_C06.6 [Source:UniProtKB/TrEMBL;Acc:Q5W797]
				Os05g0357525
				Os05g0357600	Os05g0357600 protein; Putative GTP binding protein; cDNA clone:001-116-H10, full insert sequence; cDNA clone:J013037H01, full insert sequence [Source:UniProtKB/TrEMBL;Acc:Q5W796]
				Os05g0357700	cDNA, clone: J065021D19, full insert sequence [Source:UniProtKB/TrEMBL;Acc:B7F8D2]
				Os05g0357800	Os05g0357800 protein; Putative uncharacterized protein OJ1045_C06.8 [Source:UniProtKB/TrEMBL;Acc:Q5W795]
				Os05g0357850	Os05g0357850 protein [Source:UniProtKB/TrEMBL;Acc:C7J2Z5]
				Os05g0358000	Protein DEHYDRATION-INDUCED 19 homolog 2 [Source:UniProtKB/Swiss-Prot;Acc:Q5W794]
				Os05g0358100	Putative uncharacterized protein OJ1045_C06.10 [Source:UniProtKB/TrEMBL;Acc:Q5W793]
				Os05g0358101
				Os05g0358200
				Os05g0358400	Os05g0358400 protein; Putative uncharacterized protein OJ1045_C06.12; Putative uncharacterized protein OSJNBa0009L15.2; cDNA clone:006-202-A08, full insert sequence; cDNA clone:J023108P17, full insert sequence [Source:UniProtKB/TrEMBL;Acc:Q6L483]
				Os05g0358500	Probable protein phosphatase 2C 48 [Source:UniProtKB/Swiss-Prot;Acc:Q6L482]
				Os05g0358700
				Os05g0358900	Putative uncharacterized protein OSJNBa0009L15.7 [Source:UniProtKB/TrEMBL;Acc:Q6L478]
				Os05g0359000	Putative uncharacterized protein [Source:UniProtKB/TrEMBL;Acc:B9FP51]
5	17131001	17146000	139.39	Os05g0359700
5	17171001	17274000	184.02	Os05g0360400	Os05g0360400 protein; Putative uncharacterized protein OSJNOa0153K02.6; cDNA clone:001-206-E07, full insert sequence [Source:UniProtKB/TrEMBL;Acc:Q5KQA8]
				Os05g0360800	Putative uncharacterized protein P0530H10.6 [Source:UniProtKB/TrEMBL;Acc:Q6L4M8]
				Os05g0360900	Os05g0360900 protein; Putative uncharacterized protein P0530H10.7 [Source:UniProtKB/TrEMBL;Acc:Q6L4M7]
				Os05g0361000	Os05g0361000 protein [Source:UniProtKB/TrEMBL;Acc:Q0DIV1]
				Os05g0361200	Ferrochelatase-2, chloroplastic [Source:UniProtKB/Swiss-Prot;Acc:Q0DIV0]
				Os05g0361500	Pectinesterase [Source:UniProtKB/TrEMBL;Acc:B9FHA0]
				Os05g0361700	Os05g0361700 protein; Putative uncharacterized protein P0530H10.12; Putative uncharacterized protein P0692D12.5; cDNA clone:J023031H12, full insert sequence [Source:UniProtKB/TrEMBL;Acc:Q6L4M2]
6	10235001	10254000	172.93	NA
6	10948001	11344000	482.4	Os06g0296450
				Os06g0296700	Embryogenesis transmembrane protein-like; Os06g0296700 protein [Source:UniProtKB/TrEMBL;Acc:Q5Z6J6]
				Os06g0296750
				Os06g0296900	Embryogenesis transmembrane protein-like [Source:UniProtKB/TrEMBL;Acc:Q5Z6J3]
				Os06g0297300	Putative uncharacterized protein [Source:UniProtKB/TrEMBL;Acc:B9FSU9]
				Os06g0297350
				Os06g0297400	Embryogenesis transmembrane protein-like; Os06g0297500 protein [Source:UniProtKB/TrEMBL;Acc:Q5Z6I7]
				Os06g0297500
				Os06g0297600
				Os06g0297700	Os06g0297700 protein; Putative uncharacterized protein OSJNBa0055N24.35 [Source:UniProtKB/TrEMBL;Acc:Q5Z6I5]
				Os06g0297800	Os06g0297800 protein; Putative Osnop [Source:UniProtKB/TrEMBL;Acc:Q5Z6I4]
				Os06g0298000
				Os06g0298100
				Os06g0298200	cDNA clone:J013001A08, full insert sequence [Source:UniProtKB/TrEMBL;Acc:B7EN35]
				Os06g0298400	Os06g0298400 protein; WW domain-containing protein-like [Source:UniProtKB/TrEMBL;Acc:Q5ZA54]
				Os06g0298500	Os06g0298500 protein; Putative uncharacterized protein P0501G08.4 [Source:UniProtKB/TrEMBL;Acc:Q5ZA53]
				Os06g0298700	Putative b-keto acyl reductase [Source:UniProtKB/TrEMBL;Acc:Q5ZA51]
				Os06g0299100	Os06g0299100 protein; Putative b-keto acyl reductase; cDNA clone:J013073H04, full insert sequence [Source:UniProtKB/TrEMBL;Acc:Q5ZA50]
				Os06g0299200	Os06g0299200 protein; Putative b-keto acyl reductase [Source:UniProtKB/TrEMBL;Acc:Q5ZA49]
				Os06g0299300	Os06g0299300 protein; Putative b-keto acyl reductase; cDNA clone:001-017-G10, full insert sequence; cDNA clone:J013113L03, full insert sequence [Source:UniProtKB/TrEMBL;Acc:Q5ZA47]
				Os06g0299500
				Os06g0300000	Os06g0300000 protein; Putative b-keto acyl reductase [Source:UniProtKB/TrEMBL;Acc:Q5ZA41]
				Os06g0300100
				Os06g0300200	Putative b-keto acyl reductase [Source:UniProtKB/TrEMBL;Acc:Q5ZA39]
				Os06g0300300	Os06g0300300 protein; Putative uncharacterized protein P0501G08.31; cDNA clone:006-306-C05, full insert sequence; cDNA clone:J013159M08, full insert sequence [Source:UniProtKB/TrEMBL;Acc:Q5ZA38]
				Os06g0300366
				Os06g0300500	Putative uncharacterized protein [Source:UniProtKB/TrEMBL;Acc:B9FSW0]
				Os06g0300600	Os06g0300600 protein; Putative decoy; cDNA clone:001-028-E08, full insert sequence [Source:UniProtKB/TrEMBL;Acc:Q5ZA34]
				Os06g0300700	Os06g0300700 protein; Putative uncharacterized protein P0501G08.37; cDNA clone:J023091P20, full insert sequence [Source:UniProtKB/TrEMBL;Acc:Q5ZA33]
				Os06g0300800	Os06g0300800 protein; WD-40 repeat protein-like [Source:UniProtKB/TrEMBL;Acc:Q5ZA31]
				Os06g0301000	Os06g0301000 protein; Putative Synoviolin 1; cDNA clone:J033072K04, full insert sequence [Source:UniProtKB/TrEMBL;Acc:Q5Z880]
				Os06g0301100	cDNA, clone: J075150J23, full insert sequence [Source:UniProtKB/TrEMBL;Acc:B7F9A6]
				Os06g0301400	Uncharacterized protein [Source:UniProtKB/TrEMBL;Acc:B9EXD8]
				Os06g0301500	Os06g0301500 protein; Putative uncharacterized protein OJ1217_C01.12; Putative uncharacterized protein OSJNBa0042E12.2; cDNA clone:J033059L11, full insert sequence [Source:UniProtKB/TrEMBL;Acc:Q5Z5D5]
				Os06g0302000
				Os06g0302650	Putative uncharacterized protein [Source:UniProtKB/TrEMBL;Acc:A3BB04]
6	11353001	11367000	139.1	NA
6	22072001	22093000	159.41	Os06g0570100	Ent-kaurene oxidase; Os06g0570100 protein [Source:UniProtKB/TrEMBL;Acc:Q5Z5R4]
				Os06g0570400
				Os06g0570566
6	22095001	22173000	383.41	Os06g0570600	Os06g0570632 protein [Source:UniProtKB/TrEMBL;Acc:C7J3A2]
				Os06g0570650
				Os06g0570900	Basic helix-loop-helix protein-like [Source:UniProtKB/TrEMBL;Acc:Q5Z610]
				Os06g0571100	Os06g0571100 protein; Putative HDA2; cDNA clone:J023121P03, full insert sequence [Source:UniProtKB/TrEMBL;Acc:Q5Z608]
				Os06g0571300
				Os06g0571400	Elongation factor 1-gamma 3 [Source:UniProtKB/Swiss-Prot;Acc:Q5Z627]
				Os06g0571800	Putative uncharacterized protein OSJNBa0006A22.6-2; Putative uncharacterized protein P0610D01.14-2 [Source:UniProtKB/TrEMBL;Acc:Q5Z623]
6	22222001	22256000	170.6	Os06g0573500
				Os06g0573600	Beta-galactosidase 9 [Source:UniProtKB/Swiss-Prot;Acc:Q5Z7L0]
				Os06g0573800	Os06g0573700 protein; Putative uncharacterized protein OSJNBa0006A22.32 [Source:UniProtKB/TrEMBL;Acc:Q5Z7K9]
6	23252001	23271000	147.15	NA
6	23273001	23314000	208.35	Os06g0592200
				Os06g0592400	Os06g0592400 protein [Source:UniProtKB/TrEMBL;Acc:Q0DB86]
				Os06g0592500	Os06g0592500 protein; Putative ethylene-responsive transcriptional coactivator; cDNA clone:002-157-H08, full insert sequence; cDNA clone:J033114G13, full insert sequence [Source:UniProtKB/TrEMBL;Acc:Q69XD8]
				Os06g0592951
				Os06g0593100	Os06g0593100 protein; Putative UDP-galactose/UDP-glucose transporter [Source:UniProtKB/TrEMBL;Acc:Q69XD4]
				Os06g0593200	Os06g0593200 protein; Putative glucosyltransferase [Source:UniProtKB/TrEMBL;Acc:Q69XD3]
6	23323001	23445000	300.88	Os06g0593800	Os06g0593800 protein; Putative anthocyanin 5-O-glucosyltransferase [Source:UniProtKB/TrEMBL;Acc:Q69UF5]
				Os06g0594100	Os06g0594100 protein; Putative 3-hydroxyisobutyryl-coenzyme A hydrolase; cDNA clone:J023125B09, full insert sequence [Source:UniProtKB/TrEMBL;Acc:Q69UF2]
				Os06g0594200
				Os06g0594300	Os06g0594300 protein; Putative uncharacterized protein P0502H06.50; Putative uncharacterized protein P0652A05.15 [Source:UniProtKB/TrEMBL;Acc:Q69UE8]
				Os06g0594400	Kelch repeat-containing F-box-like; Os06g0594400 protein; cDNA clone:J023001I15, full insert sequence [Source:UniProtKB/TrEMBL;Acc:Q69UE9]
				Os06g0594600
				Os06g0594650
				Os06g0595180
				Os06g0595433	Putative transposase; Transposon protein, putative, CACTA, En/Spm sub-class [Source:UniProtKB/TrEMBL;Acc:Q948B6]
				Os06g0595566
				Os06g0595700	Putative uncharacterized protein P0417D05.1; Putative uncharacterized protein P0652A05.33 [Source:UniProtKB/TrEMBL;Acc:Q69UD8]
				Os06g0595800	0-deacetylbaccatin III-10-O-acetyl transferase-like; Os06g0595800 protein [Source:UniProtKB/TrEMBL;Acc:Q69UD7]
				Os06g0595900	Putative uncharacterized protein [Source:UniProtKB/TrEMBL;Acc:A3BD94]
6	23449001	23468000	176.01	Os06g0596200
6	24824001	24887000	167.22	Os06g0618600	Os06g0618600 protein [Source:UniProtKB/TrEMBL;Acc:Q0DAX4]
				Os06g0618700	Os06g0618700 protein; Putative uncharacterized protein P0012B02.16; cDNA clone:002-121-F03, full insert sequence [Source:UniProtKB/TrEMBL;Acc:Q69XP8]
				Os06g0619000	Os06g0619000 protein; Putative disease resistance protein [Source:UniProtKB/TrEMBL;Acc:Q69XP7]
				Os06g0619066
				Os06g0619132
7	141001	392000	604.21	Os07g0102300	Os07g0102300 protein; cDNA clone:J033071E12, full insert sequence [Source:UniProtKB/TrEMBL;Acc:Q0D977]
				Os07g0102400	Os07g0102400 protein; Putative transmembrane protein(TOM3) [Source:UniProtKB/TrEMBL;Acc:Q69L84]
				Os07g0102500	Os07g0102500 protein; Putative RNA-binding protein homolog; cDNA clone:J023079N22, full insert sequence; cDNA clone:J023121F13, full insert sequence [Source:UniProtKB/TrEMBL;Acc:Q69L83]
				Os07g0103000	Os07g0103000 protein [Source:UniProtKB/TrEMBL;Acc:Q0D973]
				Os07g0103100	Glutamate receptor [Source:UniProtKB/TrEMBL;Acc:Q0D972]
				Os07g0103200	DDRGK domain-containing protein 1 [Source:UniProtKB/Swiss-Prot;Acc:Q8LH03]
				Os07g0103500	Os07g0103500 protein; Putative 1-aminocyclopropane-1-carboxylate oxidase 1 [Source:UniProtKB/TrEMBL;Acc:Q8LGZ9]
				Os07g0103600	Os07g0103600 protein; Putative uncharacterized protein P0446F04.115 [Source:UniProtKB/TrEMBL;Acc:Q7EYX4]
				Os07g0104100	Os07g0104100 protein [Source:UniProtKB/TrEMBL;Acc:Q0D968]
				Os07g0104233
				Os07g0104366
				Os07g0104500	Class III peroxidase 95; Os07g0104500 protein; Putative peroxidase 1; cDNA clone:002-151-F05, full insert sequence [Source:UniProtKB/TrEMBL;Acc:Q8L3W2]
				Os07g0104750
				Os07g0105000	Os07g0105000 protein; Uclacyanin 3-like protein-like protein [Source:UniProtKB/TrEMBL;Acc:Q8L555]
				Os07g0105100	Os07g0105100 protein; Putative uncharacterized protein B1317D11.105; Putative uncharacterized protein P0446F04.136; Putative uncharacterized protein P0617C02.110 [Source:UniProtKB/TrEMBL;Acc:Q8L449]
				Os07g0105200	Os07g0105200 protein [Source:UniProtKB/TrEMBL;Acc:Q0D963]
				Os07g0105300	Extensin-like protein; Os07g0105300 protein [Source:UniProtKB/TrEMBL;Acc:Q7XAL2]
				Os07g0105600	Os07g0105600 protein; PsbQ domain protein family, putative-like protein; cDNA clone:J013148M09, full insert sequence [Source:UniProtKB/TrEMBL;Acc:Q8L472]
				Os07g0105700	Kinesin-related protein KLPA-like protein; Os07g0105700 protein; cDNA clone:001-123-F03, full insert sequence [Source:UniProtKB/TrEMBL;Acc:Q7XAL1]
				Os07g0105800
				Os07g0105900	Os07g0105900 protein; Putative uncharacterized protein B1317D11.116; Putative uncharacterized protein P0446F04.147; Putative uncharacterized protein P0617C02.121 [Source:UniProtKB/TrEMBL;Acc:Q8L4N7]
				Os07g0106000	Os07g0106000 protein; Putative uncharacterized protein B1317D11.117-1; Putative uncharacterized protein P0617C02.122-1; cDNA clone:J033024P06, full insert sequence [Source:UniProtKB/TrEMBL;Acc:Q7XAL0]
				Os07g0106100	Os07g0106100 protein; Protein phosphatase regulatory subunit-like protein; cDNA clone:J013096G23, full insert sequence [Source:UniProtKB/TrEMBL;Acc:Q7XAK8]
				Os07g0106200	Os07g0106200 protein; Putative monosaccharide transport protein MST1; cDNA clone:J033117G08, full insert sequence [Source:UniProtKB/TrEMBL;Acc:Q7EZD7]
				Os07g0106700	cDNA clone:006-302-A08, full insert sequence; cDNA clone:J023047E19, full insert sequence [Source:UniProtKB/TrEMBL;Acc:A3BFT9]
				Os07g0106900	Disease resistance response protein-like protein; Os07g0106900 protein; cDNA clone:002-139-B01, full insert sequence [Source:UniProtKB/TrEMBL;Acc:Q8LH34]
				Os07g0107000	Os07g0107000 protein; Putative uncharacterized protein B1317D11.128 [Source:UniProtKB/TrEMBL;Acc:Q7EXY3]
				Os07g0107100	Disease resistance response protein-like protein; Os07g0107100 protein [Source:UniProtKB/TrEMBL;Acc:Q7EXY2]
7	393001	582000	243.51	Os07g0107300	Os07g0107300 protein; Putative disease resistance response protein-related/dirigent protein-related; cDNA clone:001-206-G06, full insert sequence; cDNA clone:002-175-A02, full insert sequence [Source:UniProtKB/TrEMBL;Acc:Q8H3X4]
				Os07g0107366
				Os07g0107583
				Os07g0107800	Os07g0107800 protein [Source:UniProtKB/TrEMBL;Acc:Q0D948]
				Os07g0107900	Os07g0107900 protein; Putative uncharacterized protein P0585H11.111 [Source:UniProtKB/TrEMBL;Acc:Q8H3W7]
				Os07g0108000	Transducin/WD40 repeat-like superfamily protein [Source:Projected from Arabidopsis thaliana (AT5G17370) TAIR;Acc:AT5G17370]
				Os07g0108100	Putative uncharacterized protein P0585H11.113 [Source:UniProtKB/TrEMBL;Acc:Q8H3W5]
				Os07g0108200
				Os07g0108300	Os07g0108300 protein; Putative alanine aminotransferase; cDNA clone:J013118J02, full insert sequence [Source:UniProtKB/TrEMBL;Acc:Q69UU3]
				Os07g0108350
				Os07g0108400	Os07g0108400 protein; Zinc finger and C2 domain protein-like; cDNA clone:J023134A16, full insert sequence [Source:UniProtKB/TrEMBL;Acc:Q7XIV3]
				Os07g0108500	Os07g0108500 protein; Zinc finger and C2 domain protein-like; cDNA clone:J023106O03, full insert sequence [Source:UniProtKB/TrEMBL;Acc:Q7XIU9]
				Os07g0108800	Two pore potassium channel b [Source:UniProtKB/Swiss-Prot;Acc:Q8LIN5]
				Os07g0108900	MADS-box transcription factor 15 [Source:UniProtKB/Swiss-Prot;Acc:Q6Q9I2]
				Os07g0109100	Os07g0109100 protein; Putative uncharacterized protein OJ1567_G09.114; Putative uncharacterized protein P0585H11.129 [Source:UniProtKB/TrEMBL;Acc:Q8LIN0]
				Os07g0109300
				Os07g0109400	Os07g0109400 protein; Putative uncharacterized protein OJ1567_G09.117; Putative uncharacterized protein P0585H11.132 [Source:UniProtKB/TrEMBL;Acc:Q7XIU5]
				Os07g0109500	Os07g0109500 protein; Putative 60S ribosomal protein; cDNA clone:001-121-G03, full insert sequence; cDNA clone:J033117G12, full insert sequence [Source:UniProtKB/TrEMBL;Acc:Q7F225]
				Os07g0109600	Os07g0109600 protein [Source:UniProtKB/TrEMBL;Acc:Q0D934]
				Os07g0109700	Os07g0109700 protein; Putative uncharacterized protein OJ1567_G09.121; Putative uncharacterized protein P0585H11.136; cDNA clone:J023050H23, full insert sequence; cDNA clone:J023061N13, full insert sequence [Source:UniProtKB/TrEMBL;Acc:Q8LIM5]
				Os07g0109800	Os07g0109800 protein; Putative uncharacterized protein OJ1567_G09.122; Putative uncharacterized protein P0585H11.137 [Source:UniProtKB/TrEMBL;Acc:Q8LIM4]
				Os07g0110000	Os07g0110000 protein [Source:UniProtKB/TrEMBL;Acc:Q0D931]
				Os07g0110100	Os07g0110100 protein; Putative uncharacterized protein OJ1567_G09.129; cDNA clone:J023092A02, full insert sequence [Source:UniProtKB/TrEMBL;Acc:Q8LIM2]
				Os07g0110200	Os07g0110200 protein [Source:UniProtKB/TrEMBL;Acc:Q0D929]
				Os07g0110300	Os07g0110300 protein; Putative ferredoxin; cDNA clone:J033003P09, full insert sequence [Source:UniProtKB/TrEMBL;Acc:Q7XIU2]
				Os07g0110400	Os07g0110400 protein; Putative IDN3 protein isoform A [Source:UniProtKB/TrEMBL;Acc:Q69WR1]
7	1565001	1650000	230.35	Os07g0129700	Homeobox protein knotted-1-like 12 [Source:UniProtKB/Swiss-Prot;Acc:O80416]
				Os07g0129800	Putative receptor kinase Lecrk [Source:UniProtKB/TrEMBL;Acc:Q6YT62]
				Os07g0129900	Putative receptor kinase Lecrk; Putative receptor-like protein kinase [Source:UniProtKB/TrEMBL;Acc:Q84ZI6]
				Os07g0130000	P0483E09.5 protein; Putative uncharacterized protein OSJNBa0088O14.26 [Source:UniProtKB/TrEMBL;Acc:Q84ZI5]
				Os07g0130100	Os07g0130100 protein; Putative receptor kinase Lecrk; Putative receptor-like protein kinase; cDNA clone:J023039H22, full insert sequence [Source:UniProtKB/TrEMBL;Acc:Q84ZI4]
				Os07g0130200	Os07g0130200 protein; Putative receptor kinase Lecrk [Source:UniProtKB/TrEMBL;Acc:Q6YT57]
				Os07g0130400	Putative receptor kinase Lecrk; Putative receptor-like protein kinase [Source:UniProtKB/TrEMBL;Acc:Q84ZI0]
				Os07g0130450
				Os07g0130500	Putative uncharacterized protein [Source:UniProtKB/TrEMBL;Acc:B9FVC0]
				Os07g0130800	Os07g0130800 protein [Source:UniProtKB/TrEMBL;Acc:Q0D8T3]
				Os07g0131001
				Os07g0131250	Os07g0131250 protein [Source:UniProtKB/TrEMBL;Acc:C7J4X0]
				Os07g0131375
7	1660001	1723000	239.19	Os07g0131500	Putative receptor-type protein kinase LRK1 [Source:UniProtKB/TrEMBL;Acc:Q8H4I6]
				Os07g0131600	Os07g0131600 protein; Putative hexose carrier protein HEX6; cDNA clone:J013149H14, full insert sequence [Source:UniProtKB/TrEMBL;Acc:Q8H4I7]
				Os07g0131725
				Os07g0131850
				Os07g0132300	Putative uncharacterized protein OJ1606_D04.120; cDNA, clone: J065132F16, full insert sequence [Source:UniProtKB/TrEMBL;Acc:Q7F166]
				Os07g0132400
				Os07g0132500	Os07g0132500 protein [Source:UniProtKB/TrEMBL;Acc:Q0D8S4]
				Os07g0132600	Putative uncharacterized protein OJ1118_D07.1; Putative uncharacterized protein OJ1606_D04.123 [Source:UniProtKB/TrEMBL;Acc:Q8H4J7]
				Os07g0132700
				Os07g0132800
7	2825001	2987000	255.41	Os07g0153400	Kelch repeat containing F-box protein family-like; Os07g0153400 protein [Source:UniProtKB/TrEMBL;Acc:Q69NY4]
				Os07g0153600	Prostrate growth 1; Putative uncharacterized protein OSJNBb0050B07.12 [Source:UniProtKB/TrEMBL;Acc:Q69NY0]
				Os07g0154100	9-cis-epoxycarotenoid dioxygenase 4; Putative viviparous-14 protein; cDNA clone:002-173-D12, full insert sequence [Source:UniProtKB/TrEMBL;Acc:Q69NX5]
				Os07g0154300	Os07g0154300 protein; Putative uncharacterized protein OSJNBb0050B07.23; cDNA clone:J033124K14, full insert sequence [Source:UniProtKB/TrEMBL;Acc:Q69NX3]
				Os07g0154400	Putative uncharacterized protein [Source:UniProtKB/TrEMBL;Acc:B9FVJ8]
				Os07g0154800	Os07g0154800 protein; Putative uncharacterized protein OSJNBa0024L18.6; cDNA clone:002-182-C03, full insert sequence [Source:UniProtKB/TrEMBL;Acc:Q69QN5]
				Os07g0154900
				Os07g0155100	Os07g0155100 protein; Putative oxidoreductase, FAD-binding; cDNA clone:001-107-D11, full insert sequence [Source:UniProtKB/TrEMBL;Acc:Q69QN3]
				Os07g0155200	Os07g0155200 protein; Putative uncharacterized protein OSJNBa0024L18.10; cDNA clone:006-204-A05, full insert sequence; cDNA clone:006-309-B01, full insert sequence [Source:UniProtKB/TrEMBL;Acc:Q69QN2]
				Os07g0155600	Os07g0155600 protein [Source:UniProtKB/TrEMBL;Acc:Q0D8I9]
7	3018001	3039000	460.58	Os07g0156732
7	3097001	3461000	433.34	Os07g0157600
				Os07g0157700	cDNA clone:J023039K07, full insert sequence [Source:UniProtKB/TrEMBL;Acc:B7EGZ7]
				Os07g0157900	Os07g0157900 protein; cDNA clone:J013114E17, full insert sequence [Source:UniProtKB/TrEMBL;Acc:Q0D8I5]
				Os07g0158000
				Os07g0158100
				Os07g0158200	Hydrolase, TatD family like protein; Os07g0158200 protein [Source:UniProtKB/TrEMBL;Acc:Q6Z130]
				Os07g0158300	Os07g0158300 protein; Putative RNA-binding protein; cDNA clone:001-039-B02, full insert sequence; cDNA clone:J013106F16, full insert sequence [Source:UniProtKB/TrEMBL;Acc:Q6Z129]
				Os07g0158400	Putative uncharacterized protein P0455F03.24 [Source:UniProtKB/TrEMBL;Acc:Q6Z128]
				Os07g0158500	HAP2 subunit of HAP complex [Source:UniProtKB/TrEMBL;Acc:B0S4T5]
				Os07g0158800	Os07g0158800 protein; Putative uncharacterized protein P0455F03.29; cDNA clone:002-103-F02, full insert sequence [Source:UniProtKB/TrEMBL;Acc:Q6Z134]
				Os07g0158900	Os07g0158900 protein; Putative uncharacterized protein P0455F03.30; cDNA clone:J013001C06, full insert sequence [Source:UniProtKB/TrEMBL;Acc:Q6Z133]
				Os07g0159200
				Os07g0159500	Os07g0159500 protein; Putative uncharacterized protein OJ1714_H10.110; Putative uncharacterized protein P0455F03.41; cDNA clone:J013021B09, full insert sequence [Source:UniProtKB/TrEMBL;Acc:Q7XIM9]
				Os07g0159550
				Os07g0159600	C3HC4-type RING zinc finger protein-like [Source:UniProtKB/TrEMBL;Acc:Q8H562]
				Os07g0159700	Protein kinase superfamily protein [Source:Projected from Arabidopsis thaliana (AT5G22050) TAIR;Acc:AT5G22050]
				Os07g0159800	Os07g0159800 protein; Putative uncharacterized protein OJ1714_H10.115; Putative uncharacterized protein P0455F03.46; cDNA clone:001-012-F03, full insert sequence [Source:UniProtKB/TrEMBL;Acc:Q8H559]
				Os07g0159900	Os07g0159900 protein; Peptide transporter-like [Source:UniProtKB/TrEMBL;Acc:Q8H558]
				Os07g0160000	Ubiquitin carboxyl-terminal hydrolase [Source:UniProtKB/TrEMBL;Acc:B9FVK9]
				Os07g0160050
				Os07g0160100	Protein YABBY 1 [Source:UniProtKB/Swiss-Prot;Acc:Q7XIM7]
				Os07g0160300	Os07g0160300 protein; Putative uncharacterized protein OJ1714_H10.123; cDNA clone:J013040D10, full insert sequence [Source:UniProtKB/TrEMBL;Acc:Q8H554]
				Os07g0160400	Os07g0160400 protein [Source:UniProtKB/TrEMBL;Acc:Q0D8H0]
				Os07g0160500	Putative uncharacterized protein [Source:UniProtKB/TrEMBL;Acc:A3BGS7]
				Os07g0160600	GPI-anchored protein-like; Os07g0160600 protein; cDNA clone:J013000B24, full insert sequence; cDNA clone:J013001I08, full insert sequence [Source:UniProtKB/TrEMBL;Acc:Q7XIM4]
				Os07g0161000	Os07g0161000 protein; Putative uncharacterized protein OJ1714_H10.131; cDNA clone:J013050G10, full insert sequence [Source:UniProtKB/TrEMBL;Acc:Q7XIM1]
				Os07g0161500	Putative uncharacterized protein OJ1714_H10.133 [Source:UniProtKB/TrEMBL;Acc:Q8H545]
				Os07g0161600	Os07g0161600 protein; Putative calcium-dependent protein kinase 2 [Source:UniProtKB/TrEMBL;Acc:Q7XIM0]
				Os07g0161650
				Os07g0161700	Putative uncharacterized protein [Source:UniProtKB/TrEMBL;Acc:A3BGT3]
				Os07g0162100	Os07g0162100 protein; Steroid 5alpha-reductase-like protein [Source:UniProtKB/TrEMBL;Acc:Q8H539]
				Os07g0162200	Putative uncharacterized protein OJ1714_H10.145 [Source:UniProtKB/TrEMBL;Acc:Q8H538]
				Os07g0162300	Serine/threonine-protein kinase RIO1 [Source:UniProtKB/TrEMBL;Acc:Q0D8G3]
				Os07g0162400	Os07g0162400 protein; Putative cell death associated protein; cDNA clone:006-306-D11, full insert sequence [Source:UniProtKB/TrEMBL;Acc:Q8GSJ3]
				Os07g0162450	Os07g0162450 protein; Putative uncharacterized protein OJ1714_H10.151; Putative uncharacterized protein P0428D12.104 [Source:UniProtKB/TrEMBL;Acc:Q7XIL6]
				Os07g0162500	Os07g0162500 protein; Putative cell death associated protein; cDNA clone:001-206-A09, full insert sequence; cDNA clone:001-207-G10, full insert sequence; cDNA clone:006-310-E02, full insert sequence [Source:UniProtKB/TrEMBL;Acc:Q8GSE8]
				Os07g0162600	Os07g0162600 protein; Putative pepper esterase; cDNA clone:001-202-H03, full insert sequence; cDNA clone:002-100-G12, full insert sequence [Source:UniProtKB/TrEMBL;Acc:Q8GRZ3]
				Os07g0162700	Os07g0162700 protein [Source:UniProtKB/TrEMBL;Acc:Q0D8F9]
				Os07g0162900	Os07g0162900 protein; Putative cell death associated protein; cDNA clone:002-100-G01, full insert sequence [Source:UniProtKB/TrEMBL;Acc:Q8H3K4]
				Os07g0163000	cDNA clone:J013118L17, full insert sequence [Source:UniProtKB/TrEMBL;Acc:B7EDV2]
				Os07g0163200	Putative uncharacterized protein P0428D12.111 [Source:UniProtKB/TrEMBL;Acc:Q8H3K2]
				Os07g0163500	Os07g0163500 protein [Source:UniProtKB/TrEMBL;Acc:Q0D8F6]
				Os07g0163800
				Os07g0163900	Selenium-binding protein-like protein [Source:UniProtKB/TrEMBL;Acc:Q8H3J6]
				Os07g0164000	Os07g0164000 protein; cDNA clone:J013102N10, full insert sequence [Source:UniProtKB/TrEMBL;Acc:Q0D8F3]
				Os07g0164100	Os07g0164100 protein [Source:UniProtKB/TrEMBL;Acc:Q0D8F2]
				Os07g0164200	Os07g0164200 protein; Putative uncharacterized protein P0039H02.102-1; Putative uncharacterized protein P0428D12.122-1 [Source:UniProtKB/TrEMBL;Acc:Q8LHS6]
				Os07g0164300	Putative syntaxin-related protein; cDNA clone:J033030B17, full insert sequence; cDNA clone:J033030B18, full insert sequence [Source:UniProtKB/TrEMBL;Acc:Q7XIE2]
				Os07g0164500	Putative alpha 3 glucosyltransferase [Source:UniProtKB/TrEMBL;Acc:Q7XIE1]
				Os07g0164600	Os07g0164600 protein; SOH1-like protein; cDNA clone:002-132-F04, full insert sequence [Source:UniProtKB/TrEMBL;Acc:Q7XIE0]
7	3465001	3697000	325.58	Os07g0164700	Helicase-like protein; cDNA clone:002-108-E03, full insert sequence; cDNA clone:J023018E23, full insert sequence [Source:UniProtKB/TrEMBL;Acc:Q7XID9]
				Os07g0164800	Neurofilament triplet M protein-like protein; Os07g0164800 protein; cDNA clone:J023072F12, full insert sequence [Source:UniProtKB/TrEMBL;Acc:Q8LHS0]
				Os07g0164900	cDNA clone:J033131J21, full insert sequence [Source:UniProtKB/TrEMBL;Acc:B7F856]
				Os07g0165000	Os07g0165000 protein [Source:UniProtKB/TrEMBL;Acc:Q0D8E4]
				Os07g0165100	Putative anthranilate phosphoribosyltransferase [Source:UniProtKB/TrEMBL;Acc:Q7XID7]
				Os07g0165300
				Os07g0165650
				Os07g0165700	Os07g0165700 protein; Putative uncharacterized protein OJ1641_C04.109; Putative uncharacterized protein P0039H02.125; cDNA clone:002-100-F08, full insert sequence [Source:UniProtKB/TrEMBL;Acc:Q7XID4]
				Os07g0165900	Putative blue copper protein [Source:UniProtKB/TrEMBL;Acc:Q7F0P9]
				Os07g0166100	Os07g0166100 protein; Putative uncharacterized protein OJ1641_C04.115; Putative uncharacterized protein P0039H02.131; cDNA clone:J023008O18, full insert sequence [Source:UniProtKB/TrEMBL;Acc:Q7XID1]
				Os07g0166300
				Os07g0166500	Putative uncharacterized protein OJ1641_C04.119; Putative uncharacterized protein P0039H02.135 [Source:UniProtKB/TrEMBL;Acc:Q7F0P6]
				Os07g0166600	Diaphanous protein-like; Diaphanous protein-like protein [Source:UniProtKB/TrEMBL;Acc:Q7XIC9]
				Os07g0166700	Putative brassinosteroid LRR receptor kinase protein; cDNA, clone: J090033M17, full insert sequence [Source:UniProtKB/TrEMBL;Acc:Q7F0P5]
				Os07g0166800	Os07g0166800 protein; OsRad6; cDNA clone:J023055G02, full insert sequence; cDNA clone:J023127H21, full insert sequence [Source:UniProtKB/TrEMBL;Acc:Q7XIC8]
				Os07g0166850
				Os07g0167000	Eukaryotic translation initiation factor 3 subunit E [Source:UniProtKB/TrEMBL;Acc:Q69W36]
				Os07g0167100	Glutamine-dependent NAD(+) synthetase [Source:UniProtKB/Swiss-Prot;Acc:Q0D8D4]
				Os07g0167200	Os07g0167200 protein; Putative zinc finger POZ domain protein [Source:UniProtKB/TrEMBL;Acc:Q8LI88]
				Os07g0167300	Os07g0167300 protein; Putative uncharacterized protein OJ1641_C04.127; cDNA clone:002-141-D01, full insert sequence [Source:UniProtKB/TrEMBL;Acc:Q7F1S0]
				Os07g0167500	Os07g0167500 protein; Putative uncharacterized protein OJ1641_C04.129; cDNA clone:006-211-B07, full insert sequence [Source:UniProtKB/TrEMBL;Acc:Q7F1R9]
				Os07g0167700	Os07g0167700 protein; Putative uncharacterized protein OSJNBa0050F10.2 [Source:UniProtKB/TrEMBL;Acc:Q69LE9]
				Os07g0168000	Probable polyribonucleotide nucleotidyltransferase 1, chloroplastic [Source:UniProtKB/Swiss-Prot;Acc:Q69LE7]
				Os07g0168300	Putative glutathione S-transferase GST27; cDNA clone:006-307-B03, full insert sequence; cDNA clone:J023052D08, full insert sequence [Source:UniProtKB/TrEMBL;Acc:Q69LE6]
				Os07g0168600	Putative 3-glucanase; cDNA clone:001-200-H12, full insert sequence [Source:UniProtKB/TrEMBL;Acc:Q69LE4]
				Os07g0168800	Zinc finger A20 and AN1 domain-containing stress-associated protein 9 [Source:UniProtKB/Swiss-Prot;Acc:Q7Y1W9]
				Os07g0168900
				Os07g0169100	Zinc finger A20 domain-containing stress-associated protein 18 [Source:UniProtKB/Swiss-Prot;Acc:P0C282]
				Os07g0169300
7	3698001	3893000	303.09	Os07g0169500	Zinc finger A20 and AN1 domain-containing stress-associated protein 10 [Source:UniProtKB/Swiss-Prot;Acc:Q69LE0]
				Os07g0169600	Os07g0169600 protein; Putative iron deficiency protein Ids3; cDNA clone:001-007-F03, full insert sequence [Source:UniProtKB/TrEMBL;Acc:Q69LD9]
				Os07g0169700	Os07g0169700 protein; Putative gibberellin 20-dioxygenase [Source:UniProtKB/TrEMBL;Acc:Q69LD8]
				Os07g0169800	Putative uncharacterized protein OSJNBa0050F10.21 [Source:UniProtKB/TrEMBL;Acc:Q69LD6]
				Os07g0170000	Os07g0170000 protein; Putative short-chain dehydrogenase/reductase [Source:UniProtKB/TrEMBL;Acc:Q69LD5]
				Os07g0170049
				Os07g0170100	Os07g0170100 protein; Putative branched-chain alpha-keto acid decarboxylase E1 beta subunit; cDNA clone:001-202-D07, full insert sequence [Source:UniProtKB/TrEMBL;Acc:Q69LD2]
				Os07g0170200	Putative uncharacterized protein [Source:UniProtKB/TrEMBL;Acc:A3BGZ9]
				Os07g0170300	High-glucose-regulated protein 8-like; Os07g0170300 protein [Source:UniProtKB/TrEMBL;Acc:Q69LD0]
				Os07g0170500	Os07g0170500 protein [Source:UniProtKB/TrEMBL;Acc:C7J4R8]
				Os07g0170800	Putative uncharacterized protein [Source:UniProtKB/TrEMBL;Acc:A3BH02]
				Os07g0170900	Os07g0170900 protein; cDNA clone:002-103-D11, full insert sequence [Source:UniProtKB/TrEMBL;Acc:Q0D8B6]
				Os07g0171100	Putative SHOOT1 protein; cDNA clone:001-045-E07, full insert sequence [Source:UniProtKB/TrEMBL;Acc:Q69LC0]
				Os07g0171200	Galactose-1-phosphate uridylyltransferase-like; Os07g0171200 protein [Source:UniProtKB/TrEMBL;Acc:Q69LB9]
				Os07g0171300	Os07g0171300 protein; Putative casein kinase 1, delta isoform 1; cDNA clone:J013062K19, full insert sequence [Source:UniProtKB/TrEMBL;Acc:Q6ZA47]
				Os07g0172200	Os07g0172200 protein; Putative root hairless 1 [Source:UniProtKB/TrEMBL;Acc:Q6ZA53]
				Os07g0172500	Os07g0172500 protein; Putative DNA-directed RNA polymerase II 13.6K chain; cDNA clone:J013053F13, full insert sequence [Source:UniProtKB/TrEMBL;Acc:Q6ZA50]
				Os07g0172600	Os07g0172600 protein; Selenium-binding protein-like [Source:UniProtKB/TrEMBL;Acc:Q6ZA49]
				Os07g0172900	Os07g0172900 protein; Putative integral membrane protein [Source:UniProtKB/TrEMBL;Acc:Q6ZA55]
				Os07g0173100	Os07g0173100 protein; Putative uncharacterized protein P0496D04.35 [Source:UniProtKB/TrEMBL;Acc:Q6ZA54]
				Os07g0173200	Os07g0173200 protein [Source:UniProtKB/TrEMBL;Acc:Q0D8A6]
				Os07g0173300
				Os07g0173400	Os07g0173400 protein [Source:UniProtKB/TrEMBL;Acc:Q0D8A4]
				Os07g0173501	40S ribosomal protein S18, putative, expressed; Os03g0794700 protein; Os07g0173700 protein; Putative ribosomal protein S18; Putative ribosomal protein S18A; cDNA clone:001-007-B06, full insert sequence; cDNA clone:001-029-F08, full insert sequence [Source:UniProtKB/TrEMBL;Acc:Q8H590]
				Os07g0173601
				Os07g0173700	Putative ribosomal protein S18 [Source:UniProtKB/TrEMBL;Acc:Q8H588]
7	3901001	3975000	252.16	Os07g0174400	Os07g0174400 protein [Source:UniProtKB/TrEMBL;Acc:C7J4T1]
				Os07g0174700	Os07g0174700 protein; Putative uncharacterized protein OJ1656_E11.120; Putative uncharacterized protein P0496D04.60 [Source:UniProtKB/TrEMBL;Acc:Q8H577]
				Os07g0174766	Putative uncharacterized protein [Source:UniProtKB/TrEMBL;Acc:B9F7S1]
				Os07g0174900	Os07g0174900 protein; Protease inhibitor-like protein [Source:UniProtKB/TrEMBL;Acc:Q8H574]
				Os07g0175000
				Os07g0175100	Os07g0175100 protein [Source:UniProtKB/TrEMBL;Acc:Q0D898]
				Os07g0175200	Os07g0175200 protein; Putative uncharacterized protein OJ1656_E11.132; cDNA clone:001-015-F08, full insert sequence [Source:UniProtKB/TrEMBL;Acc:Q8H571]
				Os07g0175300	Os07g0175300 protein [Source:UniProtKB/TrEMBL;Acc:Q0D896]
				Os07g0175350
				Os07g0175400	Potassium channel AKT1 [Source:UniProtKB/TrEMBL;Acc:E2DXN3]
7	20051001	20070000	171.85	Os07g0519300	Os07g0519300 protein; Putative 5-alpha-taxadienol-10-beta-hydroxylase; cDNA clone:J033050F23, full insert sequence [Source:UniProtKB/TrEMBL;Acc:Q7XIL5]
				Os07g0519450
				Os07g0519600	Putative 5-alpha-taxadienol-10-beta-hydroxylase [Source:UniProtKB/TrEMBL;Acc:Q8H519]
				Os07g0519725	Putative uncharacterized protein [Source:UniProtKB/TrEMBL;Acc:B9FXJ5]
				Os07g0519800	Putative uncharacterized protein OJ1793_E11.112 [Source:UniProtKB/TrEMBL;Acc:Q8H517]
7	20119001	20133000	138.36	Os07g0520900	Os07g0520900 protein [Source:UniProtKB/TrEMBL;Acc:C7J560]
				Os07g0521000	Os07g0521000 protein; Succinate dehydrogenase subunit 3; cDNA clone:001-016-D05, full insert sequence [Source:UniProtKB/TrEMBL;Acc:Q84VK7]
				Os07g0521100	Os07g0521100 protein [Source:UniProtKB/TrEMBL;Acc:Q0D602]
7	20181001	20194000	138.35	NA
7	22430001	22442000	142.3	NA
7	22446001	22470000	144.14	Os07g0562051
7	22478001	22583000	189.11	Os07g0562700	Os07g0562700 protein; Putative chlorophyll A-B binding protein of LHCII type III, chloroplast (CAB); cDNA clone:001-013-D02, full insert sequence; cDNA clone:001-019-D10, full insert sequence; cDNA clone:001-203-F03, full insert sequence; cDNA clone:001-206-G05, full insert sequence; cDNA clone:006-301-C07, full insert sequence; cDNA clone:006-302-C03, full insert sequence; cDNA clone:006-306-E11…
				Os07g0562800	Putative uncharacterized protein [Source:UniProtKB/TrEMBL;Acc:B9FXX5]
				Os07g0562900	Putative uncharacterized protein [Source:UniProtKB/TrEMBL;Acc:B9FXX6]
				Os07g0563000
				Os07g0563300
				Os07g0563350	B3 domain-containing protein Os07g0563300 [Source:UniProtKB/Swiss-Prot;Acc:Q0D5G4]
				Os07g0563400	Os07g0563400 protein; Putative fiber protein; cDNA clone:002-101-C11, full insert sequence [Source:UniProtKB/TrEMBL;Acc:Q8H348]
				Os07g0563500
				Os07g0563600	Os07g0563600 protein; Putative far-red impaired response protein [Source:UniProtKB/TrEMBL;Acc:Q8H344]
				Os07g0563700	Os07g0563700 protein [Source:UniProtKB/TrEMBL;Acc:Q0D5G1]
				Os07g0563800	ARF GAP-like zinc finger-containing protein-like; GAP-like zinc-finger containing protein; Os07g0563800 protein; cDNA clone:J013098J09, full insert sequence [Source:UniProtKB/TrEMBL;Acc:Q69QY4]
7	25264001	25366000	235.74	Os07g0613833
				Os07g0613866
				Os07g0614000	ABC transporter permease protein-like protein; Os07g0614000 protein; cDNA clone:001-204-A10, full insert sequence [Source:UniProtKB/TrEMBL;Acc:Q8H3A4]
				Os07g0614100	Proteasome subunit alpha type [Source:UniProtKB/TrEMBL;Acc:Q94II8]
				Os07g0614250
				Os07g0614300	Os07g0614300 protein [Source:UniProtKB/TrEMBL;Acc:Q0D4P7]
				Os07g0614400	Os07g0614400 protein; Putative uncharacterized protein P0616D06.116; cDNA clone:J033138F17, full insert sequence [Source:UniProtKB/TrEMBL;Acc:Q7XHP3]
				Os07g0614500	Elongation factor 1-delta 1 [Source:UniProtKB/Swiss-Prot;Acc:Q40680]
				Os07g0614600	cDNA, clone: J090095G09, full insert sequence [Source:UniProtKB/TrEMBL;Acc:B7F9V1]
				Os07g0614650
				Os07g0614700
				Os07g0614850
				Os07g0615000	Os07g0615000 protein [Source:UniProtKB/TrEMBL;Acc:Q0D4P2]
				Os07g0615200	Os07g0615200 protein; Putative uncharacterized protein P0616D06.125; cDNA clone:J013152B02, full insert sequence [Source:UniProtKB/TrEMBL;Acc:Q8H395]
				Os07g0615400	Os07g0615400 protein; Putative oligouridylate binding protein; cDNA clone:001-114-E11, full insert sequence; cDNA clone:J033132B05, full insert sequence [Source:UniProtKB/TrEMBL;Acc:Q8H393]
				Os07g0615500	Os07g0615500 protein; Putative uncharacterized protein B1056G08.101; Putative uncharacterized protein P0616D06.128; cDNA clone:002-140-D09, full insert sequence [Source:UniProtKB/TrEMBL;Acc:Q8GRH4]
7	27121001	27199000	188.77	Os07g0648900	Putative BLE2 protein [Source:UniProtKB/TrEMBL;Acc:Q7XIC3]
				Os07g0649100	Putative BLE2 protein [Source:UniProtKB/TrEMBL;Acc:Q7XIC1]
				Os07g0649200	Os07g0649200 protein [Source:UniProtKB/TrEMBL;Acc:Q0D431]
				Os07g0649300	Os07g0649300 protein [Source:UniProtKB/TrEMBL;Acc:Q0D432]
				Os07g0649400
				Os07g0649500	Os07g0649500 protein [Source:UniProtKB/TrEMBL;Acc:Q0D429]
				Os07g0649600	Putative uncharacterized protein [Source:UniProtKB/TrEMBL;Acc:A3BMW3]
				Os07g0649800	Putative uncharacterized protein [Source:UniProtKB/TrEMBL;Acc:A3BMW5]
				Os07g0650000	Os07g0650000 protein [Source:UniProtKB/TrEMBL;Acc:Q0D427]
				Os07g0650100
				Os07g0650200
				Os07g0650300	Os07g0650300 protein [Source:UniProtKB/TrEMBL;Acc:Q0D426]
				Os07g0650375	Putative BLE2 protein [Source:UniProtKB/TrEMBL;Acc:Q7XIB6]
				Os07g0650451
				Os07g0650600	BLE2 protein; Os07g0650600 protein; cDNA clone:J013001L03, full insert sequence [Source:UniProtKB/TrEMBL;Acc:Q8H493]
7	27210001	27238000	197.61	Os07g0651400	Putative uncharacterized protein OSJNBa0030A22.23; Putative uncharacterized protein OSJNBa0084D17.48 [Source:UniProtKB/TrEMBL;Acc:Q6YSD6]
				Os07g0652900
7	27239001	27315000	235.13	Os07g0654100	Os07g0654100 protein [Source:UniProtKB/TrEMBL;Acc:Q0D418]
7	27342001	27420000	194.96	NA
7	27443001	27462000	191.39	NA
7	27463001	27490000	146.02	Os07g0653800	Os07g0653800 protein [Source:UniProtKB/TrEMBL;Acc:Q0D420]
				Os07g0653900	Putative uncharacterized protein [Source:UniProtKB/TrEMBL;Acc:B9FUL5]
				Os07g0654300	Os07g0654300 protein [Source:UniProtKB/TrEMBL;Acc:Q0D416]
				Os07g0654500
				Os07g0657500	Os07g0657500 protein; cDNA clone:J033113G11, full insert sequence [Source:UniProtKB/TrEMBL;Acc:Q0D3Z6]
7	27686001	27737000	167.51	Os07g0657600	Putative uncharacterized protein [Source:UniProtKB/TrEMBL;Acc:B9FUN0]
				Os07g0657900	Thioredoxin reductase NTRC [Source:UniProtKB/Swiss-Prot;Acc:Q70G58]
				Os07g0657950
				Os07g0658000	Os07g0658000 protein; Putative uncharacterized protein OJ1477_F01.108; Putative uncharacterized protein P0047B07.129 [Source:UniProtKB/TrEMBL;Acc:Q7XAN1]
				Os07g0658100	Putative uncharacterized protein [Source:UniProtKB/TrEMBL;Acc:B9FUN3]
				Os07g0658200	Os07g0658200 protein [Source:UniProtKB/TrEMBL;Acc:Q0D3Z1]
				Os07g0658300	Os07g0658300 protein; cDNA clone:J033149H24, full insert sequence [Source:UniProtKB/TrEMBL;Acc:Q0D3Z0]
				Os07g0658400	Ferredoxin-dependent glutamate synthase, chloroplastic [Source:UniProtKB/Swiss-Prot;Acc:Q69RJ0]
8	2923001	3206000	707.37	Os08g0150800	Os08g0150800 protein; Putative tyrosyl-tRNA synthetase [Source:UniProtKB/TrEMBL;Acc:Q84PX0]
				Os08g0151000	Putative uncharacterized protein [Source:UniProtKB/TrEMBL;Acc:B9FZ32]
				Os08g0151300	Myb transcription factor (ATMYB4)-like protein; Os08g0151300 protein; cDNA clone:J013114D05, full insert sequence [Source:UniProtKB/TrEMBL;Acc:Q84PW8]
				Os08g0151400	Os08g0151400 protein [Source:UniProtKB/TrEMBL;Acc:Q0J803]
				Os08g0151600	Os08g0151600 protein; Putative uncharacterized protein OJ1349_D05.104; Putative uncharacterized protein P0443G08.136 [Source:UniProtKB/TrEMBL;Acc:Q84PW5]
				Os08g0151700	Os08g0151700 protein; Putative potyviral helper component protease-interacting protein 1; cDNA clone:J033010L07, full insert sequence [Source:UniProtKB/TrEMBL;Acc:Q7EYI0]
				Os08g0151800	Os08g0151800 protein; Putative monodehydroascorbate reductase [Source:UniProtKB/TrEMBL;Acc:Q84PW3]
				Os08g0151900
				Os08g0152000	Aquaporin NIP3-2 [Source:UniProtKB/Swiss-Prot;Acc:Q7EYH7]
				Os08g0152100	Aquaporin NIP3-3 [Source:UniProtKB/Swiss-Prot;Acc:Q84S07]
				Os08g0152300	Putative cytochrome P450 [Source:UniProtKB/TrEMBL;Acc:Q84S05]
				Os08g0152333
				Os08g0152366
				Os08g0152400	Putative uncharacterized protein [Source:UniProtKB/TrEMBL;Acc:A3BPP5]
				Os08g0152500	Os08g0152500 protein; Putative uncharacterized protein OJ1349_D05.116; cDNA clone:001-011-F09, full insert sequence; cDNA clone:J013118C21, full insert sequence [Source:UniProtKB/TrEMBL;Acc:Q7EYH5]
				Os08g0152600	Os08g0152600 protein; Putative uncharacterized protein OJ1349_D05.117; cDNA clone:J013154O05, full insert sequence [Source:UniProtKB/TrEMBL;Acc:Q7EYH4]
				Os08g0152700	Os08g0152700 protein; Sphingosine kinase-like protein; cDNA clone:J013001F10, full insert sequence [Source:UniProtKB/TrEMBL;Acc:Q84S01]
				Os08g0152800	Putative uncharacterized protein [Source:UniProtKB/TrEMBL;Acc:B9FZ40]
				Os08g0152900	Os08g0152900 protein; Putative uncharacterized protein OJ1349_D05.121 [Source:UniProtKB/TrEMBL;Acc:Q7EYH2]
				Os08g0153000	MDR-like ABC transporter [Source:UniProtKB/TrEMBL;Acc:Q8GU79]
				Os08g0153250
				Os08g0153600	Putative pentatricopeptide (PPR) repeat-containing protein [Source:UniProtKB/TrEMBL;Acc:Q84ZM5]
				Os08g0153700
				Os08g0153900	Os08g0153900 protein; Putative uncharacterized protein OJ1066_B03.114; Putative uncharacterized protein OJ1349_D05.135; cDNA, clone: J065196P16, full insert sequence [Source:UniProtKB/TrEMBL;Acc:Q84ZM3]
				Os08g0154000	Os08g0154000 protein; Putative O-methyltransferase [Source:UniProtKB/TrEMBL;Acc:Q84ZM2]
				Os08g0154200
				Os08g0154225
				Os08g0154250	Putative pectinesterase [Source:UniProtKB/TrEMBL;Acc:Q84ZL7]
				Os08g0154251
				Os08g0154300	cDNA clone:J033038K01, full insert sequence [Source:UniProtKB/TrEMBL;Acc:B7ERR5]
				Os08g0154600	Os08g0154600 protein; Putative DNA topoisomerase I [Source:UniProtKB/TrEMBL;Acc:Q84ZL5]
				Os08g0154700	Os08g0154700 protein; cDNA, clone: J100009E11, full insert sequence [Source:UniProtKB/TrEMBL;Acc:Q0J7Y5]
				Os08g0154900	Os08g0154900 protein; Putative oxysterol binding protein [Source:UniProtKB/TrEMBL;Acc:Q6ZJR8]
				Os08g0154950
				Os08g0155000	Putative U3 snoRNP protein IMP4; cDNA clone:001-034-F07, full insert sequence [Source:UniProtKB/TrEMBL;Acc:Q6ZJR6]
				Os08g0155100	Os08g0155100 protein; Putative 27k vesicle-associated membrane protein-associated protein; cDNA clone:001-045-A07, full insert sequence; cDNA clone:J023037M15, full insert sequence [Source:UniProtKB/TrEMBL;Acc:Q6ZJR5]
				Os08g0155400	Os08g0155400 protein [Source:UniProtKB/TrEMBL;Acc:Q0J7Y1]
				Os08g0155550
8	3214001	3438000	390.69	Os08g0155700	DNA-directed RNA polymerase [Source:UniProtKB/TrEMBL;Acc:C7J5J8]
				Os08g0155900	Os08g0155900 protein; Putative uncharacterized protein P0438H08.5 [Source:UniProtKB/TrEMBL;Acc:Q6ZDA6]
				Os08g0156000	Os08g0156033 protein; Putative uncharacterized protein P0438H08.6; cDNA, clone: J100019J19, full insert sequence [Source:UniProtKB/TrEMBL;Acc:Q6ZDA5]
				Os08g0156066
				Os08g0156100	Os08g0156100 protein; cDNA clone:001-112-H02, full insert sequence [Source:UniProtKB/TrEMBL;Acc:Q0J7X8]
				Os08g0156600	Os08g0156600 protein; cDNA clone:J023127F09, full insert sequence [Source:UniProtKB/TrEMBL;Acc:Q0J7X7]
				Os08g0156700	Os08g0156700 protein; Putative vesicle-associated membrane protein-associated protein; cDNA clone:J023062F08, full insert sequence [Source:UniProtKB/TrEMBL;Acc:Q6ZD98]
				Os08g0156800	Os08g0156800 protein; Putative ribosomal protein L34; cDNA clone:J033128K17, full insert sequence [Source:UniProtKB/TrEMBL;Acc:Q6ZD96]
				Os08g0156900	Putative SPO11 protein [Source:UniProtKB/TrEMBL;Acc:Q6ZD94]
				Os08g0157000	Mitogen-activated protein kinase 2 [Source:UniProtKB/Swiss-Prot;Acc:Q5J4W4]
				Os08g0157100	Os08g0157100 protein; Proline-rich protein-like [Source:UniProtKB/TrEMBL;Acc:Q6ZD92]
				Os08g0157400	Os08g0157400 protein; Putative uncharacterized protein P0438H08.27; cDNA clone:002-139-E12, full insert sequence [Source:UniProtKB/TrEMBL;Acc:Q6ZD90]
				Os08g0157500	Flavone 3'-O-methyltransferase 1 [Source:UniProtKB/Swiss-Prot;Acc:Q6ZD89]
				Os08g0157600	Os08g0157600 protein [Source:UniProtKB/TrEMBL;Acc:Q0J7W9]
				Os08g0157700	Putative B3 domain-containing protein Os08g0157700 [Source:UniProtKB/Swiss-Prot;Acc:Q7EZD5]
				Os08g0157800	Os08g0157800 protein; Putative uncharacterized protein P0498E12.102; cDNA clone:J013032K03, full insert sequence [Source:UniProtKB/TrEMBL;Acc:Q7EZD4]
				Os08g0157900	NAC2 protein; NAC2 protein-like; Os08g0157900 protein [Source:UniProtKB/TrEMBL;Acc:Q7EZD3]
				Os08g0158200	Os08g0158200 protein; Putative Reticuline oxidase; cDNA clone:J023019G18, full insert sequence [Source:UniProtKB/TrEMBL;Acc:Q84PV7]
				Os08g0158300	Putative berberine bridge enzyme [Source:UniProtKB/TrEMBL;Acc:Q84PV6]
				Os08g0158400	Putative berberine bridge enzyme [Source:UniProtKB/TrEMBL;Acc:Q84PV5]
				Os08g0158500	Os08g0158500 protein; Putative Band 7 protein; cDNA clone:001-010-A11, full insert sequence [Source:UniProtKB/TrEMBL;Acc:Q7EZD2]
				Os08g0158600	Os08g0158600 protein; Putative uncharacterized protein P0498E12.111 [Source:UniProtKB/TrEMBL;Acc:Q7EZD1]
				Os08g0158800	Anthranilate N-hydroxycinnamoyl/benzoyltransferase-like protein; Os08g0158800 protein [Source:UniProtKB/TrEMBL;Acc:Q7EZD0]
				Os08g0158900	Nucleolar GTP-binding protein 1-like; Os08g0158900 protein [Source:UniProtKB/TrEMBL;Acc:Q7EZC9]
8	3545001	3643000	300.09	Os08g0160500	Probable mixed-linked glucan synthase 6 [Source:UniProtKB/Swiss-Prot;Acc:Q84UP7]
				Os08g0160600	Os08g0160600 protein; Putative uncharacterized protein P0577B11.105; Putative uncharacterized protein P0672D01.121 [Source:UniProtKB/TrEMBL;Acc:Q7EYF0]
				Os08g0160901
				Os08g0161100
				Os08g0161401	Putative uncharacterized protein P0577B11.116; Putative uncharacterized protein P0672D01.132 [Source:UniProtKB/TrEMBL;Acc:Q84UP3]
				Os08g0161500	Os08g0161500 protein; Putative TPA: Cgi67 serine protease; cDNA clone:001-027-A01, full insert sequence [Source:UniProtKB/TrEMBL;Acc:Q84SE0]
				Os08g0161700	Os08g0161700 protein; Putative uncharacterized protein P0577B11.122; cDNA clone:001-025-B12, full insert sequence [Source:UniProtKB/TrEMBL;Acc:Q84SD6]
				Os08g0161750
				Os08g0161800	Os08g0161800 protein; Putative CTP:phosphorylcholine cytidylyltransferase; cDNA clone:006-204-E10, full insert sequence [Source:UniProtKB/TrEMBL;Acc:Q7EYE4]
				Os08g0161900	Heat shock protein 40; Putative heat shock protein 40; cDNA, clone: J065029L13, full insert sequence [Source:UniProtKB/TrEMBL;Acc:Q84SD3]
				Os08g0161950
				Os08g0162000	cDNA clone:001-133-E12, full insert sequence [Source:UniProtKB/TrEMBL;Acc:B7F4V5]
				Os08g0162033	Putative ribosomal protein I [Source:UniProtKB/TrEMBL;Acc:Q7EYE3]
8	3648001	3920000	367.64	Os08g0162066
				Os08g0162100	ASP1 protein; Os08g0162100 protein [Source:UniProtKB/TrEMBL;Acc:Q0J7U6]
				Os08g0162200	Os08g0162200 protein; Putative pentatricopeptide (PPR) repeat-containing protein; cDNA clone:002-118-E03, full insert sequence [Source:UniProtKB/TrEMBL;Acc:Q84SD0]
				Os08g0162250
				Os08g0162300
				Os08g0162400	Os08g0162400 protein; Zinc finger (C3HC4-type RING finger) protein-like; cDNA clone:001-115-G04, full insert sequence; cDNA clone:J033094D12, full insert sequence [Source:UniProtKB/TrEMBL;Acc:Q84SC7]
				Os08g0162500	Os08g0162500 protein; cDNA clone:J033050M07, full insert sequence [Source:UniProtKB/TrEMBL;Acc:Q0J7U2]
				Os08g0162600	Os08g0162600 protein; Putative uncharacterized protein OJ9990_A01.104; Putative uncharacterized protein P0577B11.138; cDNA clone:006-308-F09, full insert sequence; cDNA clone:J023041B21, full insert sequence [Source:UniProtKB/TrEMBL;Acc:Q84SC5]
				Os08g0162650
				Os08g0162700	Os08g0162700 protein; Putative uncharacterized protein OJ9990_A01.105; Putative uncharacterized protein P0577B11.139; cDNA clone:001-106-E06, full insert sequence [Source:UniProtKB/TrEMBL;Acc:Q84SC4]
				Os08g0162800	Os08g0162800 protein; Putative Acyl-CoA binding protein (ACBP); cDNA clone:001-027-C02, full insert sequence; cDNA clone:J033115J15, full insert sequence [Source:UniProtKB/TrEMBL;Acc:Q84SC3]
				Os08g0162900
				Os08g0163100	Os08g0163100 protein; Putative uncharacterized protein OJ9990_A01.113 [Source:UniProtKB/TrEMBL;Acc:Q7EY09]
				Os08g0163200
				Os08g0163300	Putative uncharacterized protein OJ9990_A01.115 [Source:UniProtKB/TrEMBL;Acc:Q84S51]
				Os08g0163400	Putative plastid RNA polymerase sigma factor [Source:UniProtKB/TrEMBL;Acc:Q7EY07]
				Os08g0163500	Os08g0163500 protein; Putative uncharacterized protein OJ1449_C01.2; Putative uncharacterized protein OJ9990_A01.119; cDNA clone:001-022-F11, full insert sequence [Source:UniProtKB/TrEMBL;Acc:Q84S47]
				Os08g0163600	Os08g0163600 protein; Putative uncharacterized protein OJ1449_C01.1; Putative uncharacterized protein OJ9990_A01.118 [Source:UniProtKB/TrEMBL;Acc:Q84S48]
				Os08g0163700	Putative uncharacterized protein OJ1449_C01.4; Putative uncharacterized protein OJ9990_A01.121 [Source:UniProtKB/TrEMBL;Acc:Q84S46]
				Os08g0163800	Os08g0163800 protein [Source:UniProtKB/TrEMBL;Acc:Q0J7T3]
				Os08g0163850	Os08g0163850 protein [Source:UniProtKB/TrEMBL;Acc:C7J663]
				Os08g0163900
				Os08g0164000	Os08g0164000 protein; Putative uncharacterized protein OJ1449_C01.7; Putative uncharacterized protein OJ9990_A01.124; cDNA clone:002-116-G10, full insert sequence [Source:UniProtKB/TrEMBL;Acc:Q7EY05]
				Os08g0164100	Os08g0164100 protein; Putative uncharacterized protein OJ1449_C01.8; Putative uncharacterized protein OJ9990_A01.125; cDNA clone:002-146-C07, full insert sequence [Source:UniProtKB/TrEMBL;Acc:Q84S41]
				Os08g0164300	Os08g0164300 protein; Putative uncharacterized protein OJ1449_C01.11; Putative uncharacterized protein OJ9990_A01.128 [Source:UniProtKB/TrEMBL;Acc:Q7EY04]
				Os08g0165300
				Os08g0165601
				Os08g0165800
				Os08g0165901
				Os08g0166400	Os08g0166400 protein; Putative far-red impaired response protein; cDNA clone:002-171-F03, full insert sequence [Source:UniProtKB/TrEMBL;Acc:Q6YYM8]
				Os08g0166500
				Os08g0166750
8	3927001	3938000	136.8	Os08g0167000	Putative ABC transporter AbcG1 [Source:UniProtKB/TrEMBL;Acc:Q6YYM2]
				Os08g0167166
				Os08g0167249
8	9464001	9483000	142.63	Os08g0255500	Expressed protein [Source:UniProtKB/TrEMBL;Acc:Q109N6]
8	17009001	17020000	146.5	NA
8	17045001	17059000	160.9	NA
8	17124001	17136000	141.89	Os08g0368000	Os08g0368000 protein [Source:UniProtKB/TrEMBL;Acc:C7J5K7]
				Os08g0368166
8	17219001	17246000	205.22	Os08g0369600	Os08g0369600 protein; Transcription factor-like [Source:UniProtKB/TrEMBL;Acc:Q6Z253]
				Os08g0369700	Os08g0369700 protein [Source:UniProtKB/TrEMBL;Acc:A3BSI8]
				Os08g0369800	Putative Lignostilbene-alpha,beta-dioxygenase and related enzymes [Source:UniProtKB/TrEMBL;Acc:Q6Z251]
8	17251001	17270000	336.99	NA
8	17290001	17382000	379.44	NA
8	17391001	17451000	342.35	Os08g0371200	Os08g0371200 protein; Putative uncharacterized protein OJ1770_H03.44 [Source:UniProtKB/TrEMBL;Acc:Q6Z2Q8]
				Os08g0371608
				Os08g0372700	Putative disease resistance protein RPM1 [Source:UniProtKB/TrEMBL;Acc:Q6ZB32]
				Os08g0372900	Os08g0372900 protein; Putative uncharacterized protein P0690C12.12; cDNA clone:J033112H01, full insert sequence [Source:UniProtKB/TrEMBL;Acc:Q6ZD18]
8	17457001	17477000	196.58	Os08g0373400	Putative uncharacterized protein [Source:UniProtKB/TrEMBL;Acc:B9G0M1]
8	20078001	20175000	258.56	Os08g0420600	Os08g0420600 protein; Putative permease; cDNA clone:J033041K18, full insert sequence [Source:UniProtKB/TrEMBL;Acc:Q6ZIE6]
				Os08g0420700	Os08g0420700 protein; Putative uncharacterized protein OJ1188_F05.21; Putative uncharacterized protein OSJNBa0077M12.102 [Source:UniProtKB/TrEMBL;Acc:Q8H341]
				Os08g0420800
				Os08g0421000	Putative uncharacterized protein OJ1188_F05.23; Putative uncharacterized protein OSJNBa0077M12.104 [Source:UniProtKB/TrEMBL;Acc:Q8H340]
				Os08g0421100
				Os08g0421300	Putative uncharacterized protein OJ1188_F05.27 [Source:UniProtKB/TrEMBL;Acc:Q6ZID9]
				Os08g0421400	Os08g0421400 protein; cDNA clone:J013119K14, full insert sequence [Source:UniProtKB/TrEMBL;Acc:Q0J5N0]
8	20176001	20272000	382.67	Os08g0421600
				Os08g0421700	Os08g0421700 protein; Putative uncharacterized protein OSJNBa0077M12.112; cDNA clone:002-125-G04, full insert sequence [Source:UniProtKB/TrEMBL;Acc:Q8H335]
				Os08g0421800	Os08g0421800 protein; Putative uncharacterized protein OSJNBa0077M12.113; cDNA clone:J033118I12, full insert sequence [Source:UniProtKB/TrEMBL;Acc:Q8H334]
				Os08g0421825
				Os08g0421850	Arm repeat-containing protein-like; Os08g0421850 protein [Source:UniProtKB/TrEMBL;Acc:Q8H333]
				Os08g0421900	Os08g0421900 protein; Receptor like protein [Source:UniProtKB/TrEMBL;Acc:Q7EYS4]
				Os08g0422000	Glycine/D-amino acid oxidases-like; Os08g0422000 protein; cDNA clone:J013096B06, full insert sequence [Source:UniProtKB/TrEMBL;Acc:Q7EYS3]
				Os08g0422200	Putative uncharacterized protein [Source:UniProtKB/TrEMBL;Acc:A3BT86]
				Os08g0422300	Os08g0422300 protein; Putative uncharacterized protein OSJNBa0077M12.121 [Source:UniProtKB/TrEMBL;Acc:Q7EYS1]
				Os08g0422401
				Os08g0422500	Os08g0422500 protein [Source:UniProtKB/TrEMBL;Acc:C7J601]
				Os08g0422600	Putative uncharacterized protein OSJNBa0077M12.125 [Source:UniProtKB/TrEMBL;Acc:Q7EYR9]
				Os08g0422800	Os08g0422900 protein [Source:UniProtKB/TrEMBL;Acc:C7J602]
8	20277001	20299000	237.35	Os08g0423400
				Os08g0423500	Os08g0423500 protein; Putative dioscorin [Source:UniProtKB/TrEMBL;Acc:Q8GTK1]
8	20548001	20677000	222.58	Os08g0427300	Os08g0427300 protein; Putative myrosinase; cDNA clone:J013070L23, full insert sequence [Source:UniProtKB/TrEMBL;Acc:Q7EY72]
				Os08g0427500	Os08g0427500 protein; Putative xeroderma pigmentosum group C protein [Source:UniProtKB/TrEMBL;Acc:Q7EY71]
				Os08g0427550
				Os08g0427600	Putative receptor kinase [Source:UniProtKB/TrEMBL;Acc:Q84NJ6]
				Os08g0427700	Probable histone H2A.3 [Source:UniProtKB/Swiss-Prot;Acc:Q84NJ4]
				Os08g0427800	Putative uncharacterized protein [Source:UniProtKB/TrEMBL;Acc:A3BTB4]
				Os08g0427900	Os08g0427900 protein; Putative transcriptional coactivator(DIP2) [Source:UniProtKB/TrEMBL;Acc:Q7EY69]
				Os08g0428100
				Os08g0428200
				Os08g0428300
				Os08g0428400	Os08g0428400 protein; Putative uncharacterized protein OJ1663_D06.22; ZIM transcription factor [Source:UniProtKB/TrEMBL;Acc:Q6ZJU3]
				Os08g0428800	Os08g0428800 protein; Putative high mobility group I/Y (HMGI/Y protein) [Source:UniProtKB/TrEMBL;Acc:Q8H3M0]
				Os08g0428900	FYVE finger-containing phosphoinositide kinase-like; Os08g0428900 protein [Source:UniProtKB/TrEMBL;Acc:Q8H3L8]
8	23661001	23774000	174.33	Os08g0479400	Os08g0479400 protein; Putative ZF-HD homeobox protein; cDNA clone:002-116-C04, full insert sequence [Source:UniProtKB/TrEMBL;Acc:Q6ZB90]
				Os08g0480000	Os08g0480000 protein; Putative ripening regulated protein; cDNA clone:J013118K06, full insert sequence [Source:UniProtKB/TrEMBL;Acc:Q6ZB84]
				Os08g0480100	Putative signal recognition particle receptor [Source:UniProtKB/TrEMBL;Acc:Q6Z245]
				Os08g0480200	Os08g0480200 protein; Putative flavonol synthase; cDNA clone:J013039B08, full insert sequence [Source:UniProtKB/TrEMBL;Acc:Q6Z244]
				Os08g0480400	Putative uncharacterized protein OJ1113_A10.35; Putative uncharacterized protein OSJNBb0092C08.5; cDNA, clone: J065214F15, full insert sequence [Source:UniProtKB/TrEMBL;Acc:Q6Z242]
				Os08g0480500	Putative uncharacterized protein OJ1113_A10.39; Putative uncharacterized protein OSJNBb0092C08.9; cDNA clone:J013129G19, full insert sequence [Source:UniProtKB/TrEMBL;Acc:Q6Z240]
				Os08g0480800	14-3-3-like protein GF14-A [Source:UniProtKB/Swiss-Prot;Acc:Q84J55]
				Os08g0481000	Pentatricopeptide (PPR) repeat-containing protein-like [Source:UniProtKB/TrEMBL;Acc:Q6Z235]
				Os08g0481100	Os08g0481100 protein [Source:UniProtKB/TrEMBL;Acc:B9G1G1]
8	23813001	23837000	153	Os08g0481700	Putative uncharacterized protein OJ1111_H02.1; Putative uncharacterized protein OSJNBb0092C08.30 [Source:UniProtKB/TrEMBL;Acc:Q6Z230]
				Os08g0481800	Os08g0481800 protein [Source:UniProtKB/TrEMBL;Acc:Q0J4Y5]
				Os08g0481950	Probable bifunctional riboflavin biosynthesis protein RIBA 1, chloroplastic 3,4-dihydroxy-2-butanone 4-phosphate synthase GTP cyclohydrolase-2 [Source:UniProtKB/Swiss-Prot;Acc:Q6Z234]
				Os08g0482025
				Os08g0482100	Os08g0482100 protein [Source:UniProtKB/TrEMBL;Acc:Q0J4Y4]
8	23852001	23864000	140.11	Os08g0482600	Os08g0482600 protein; Putative blue copper protein; cDNA clone:001-118-G07, full insert sequence [Source:UniProtKB/TrEMBL;Acc:Q6ZFF2]
				Os08g0482700	Putative uncharacterized protein OJ1111_H02.14 [Source:UniProtKB/TrEMBL;Acc:Q6ZFF0]
8	23870001	23909000	145.96	Os08g0483100	Os08g0483100 protein; Putative uncharacterized protein OJ1111_H02.18; cDNA clone:J013101A13, full insert sequence [Source:UniProtKB/TrEMBL;Acc:Q6ZFE6]
				Os08g0483200	Os08g0483200 protein; Putative RNA-binding protein cp33; cDNA clone:J013128O11, full insert sequence; cDNA clone:J013134M04, full insert sequence [Source:UniProtKB/TrEMBL;Acc:Q6ZFE5]
				Os08g0483600	Os08g0483600 protein; Putative uncharacterized protein OJ1111_H02.21-1; Putative uncharacterized protein P0419H09.2-1; cDNA clone:J013032L02, full insert sequence [Source:UniProtKB/TrEMBL;Acc:Q6YTU2]
				Os08g0483900	BHLH transcription factor; Os08g0483900 protein; Putative basic-helix-loop-helix (BHLH)transcription factor; cDNA clone:002-131-D10, full insert sequence [Source:UniProtKB/TrEMBL;Acc:Q6YTU1]
8	23919001	23938000	139.28	Os08g0484200	Os08g0484200 protein; Putative RING-H2 zinc finger protein; cDNA, clone: J075096L14, full insert sequence [Source:UniProtKB/TrEMBL;Acc:Q6YTT7]
				Os08g0484300
				Os08g0484400	Os08g0484400 protein; Proliferating-cell nucleolar antigen-like protein; cDNA clone:J013035I17, full insert sequence [Source:UniProtKB/TrEMBL;Acc:Q6YTT4]
				Os08g0484450
				Os08g0484500	Os08g0484500 protein; Putative 3-deoxy-D-arabino-heptulosonate 7-phosphate synthase; cDNA clone:J023054B06, full insert sequence [Source:UniProtKB/TrEMBL;Acc:Q6YTT3]
8	27578001	28194000	405.53	Os08g0549900	Os08g0549900 protein; Putative uncharacterized protein OJ1479_B11.18 [Source:UniProtKB/TrEMBL;Acc:Q6ZJI5]
				Os08g0549950
				Os08g0550100	Os08g0550100 protein; Putative 21D7 [Source:UniProtKB/TrEMBL;Acc:Q6ZJI3]
				Os08g0550200	Os08g0550200 protein; Putative ripening regulated protein DDTFR18; cDNA clone:J023043J23, full insert sequence [Source:UniProtKB/TrEMBL;Acc:Q6ZJI2]
				Os08g0550301
				Os08g0550400	Os08g0550400 protein; Putative NEP1-interacting protein; cDNA clone:001-118-F06, full insert sequence [Source:UniProtKB/TrEMBL;Acc:Q6ZJI1]
				Os08g0550500	Os08g0550500 protein; Putative uncharacterized protein OJ1479_B11.25; Putative uncharacterized protein OSJNBb0011H15.1 [Source:UniProtKB/TrEMBL;Acc:Q6Z3I3]
				Os08g0550600
				Os08g0550700	Os08g0550700 protein; Putative auxin induced protein [Source:UniProtKB/TrEMBL;Acc:Q6Z3I0]
				Os08g0550850
				Os08g0551200	Putative uncharacterized protein [Source:UniProtKB/TrEMBL;Acc:B9FYG8]
				Os08g0551300	Os08g0551300 protein; Putative uncharacterized protein OSJNBb0011H15.10 [Source:UniProtKB/TrEMBL;Acc:Q6Z3H6]
				Os08g0551366	Putative uncharacterized protein OSJNBb0011H15.12 [Source:UniProtKB/TrEMBL;Acc:Q6Z3H5]
				Os08g0551432
				Os08g0551500	Os08g0551500 protein; Putative uncharacterized protein OSJNBb0011H15.13 [Source:UniProtKB/TrEMBL;Acc:Q6Z3H4]
				Os08g0551900	Putative uncharacterized protein OSJNBb0011H15.16 [Source:UniProtKB/TrEMBL;Acc:Q6Z3H3]
				Os08g0552000	Putative uncharacterized protein OSJNBb0011H15.17 [Source:UniProtKB/TrEMBL;Acc:Q6Z3H2]
				Os08g0552100	Putative uncharacterized protein OSJNBb0011H15.18 [Source:UniProtKB/TrEMBL;Acc:Q6Z3H1]
				Os08g0552200	Os08g0552200 protein [Source:UniProtKB/TrEMBL;Acc:Q0J3U7]
				Os08g0552300	Os08g0552300 protein [Source:UniProtKB/TrEMBL;Acc:Q0J3U8]
				Os08g0552333	Putative uncharacterized protein [Source:UniProtKB/TrEMBL;Acc:A3BVK3]
				Os08g0552400	Putative uncharacterized protein OSJNBb0011H15.22 [Source:UniProtKB/TrEMBL;Acc:Q6Z3G9]
				Os08g0552633
				Os08g0552666	Putative uncharacterized protein OSJNBb0011H15.25 [Source:UniProtKB/TrEMBL;Acc:Q6Z3I8]
				Os08g0552700	Os08g0552700 protein [Source:UniProtKB/TrEMBL;Acc:C7J6D0]
				Os08g0552800	Putative uncharacterized protein OSJNBb0011H15.26 [Source:UniProtKB/TrEMBL;Acc:Q6Z3I7]
				Os08g0552900	Putative uncharacterized protein OJ1125_C01.1; Putative uncharacterized protein OSJNBb0011H15.27 [Source:UniProtKB/TrEMBL;Acc:Q6Z3I6]
				Os08g0553000	Putative uncharacterized protein OSJNBb0011H15.24 [Source:UniProtKB/TrEMBL;Acc:Q6Z3I4]
				Os08g0553050	Putative uncharacterized protein OJ1125_C01.2; Putative uncharacterized protein OSJNBb0011H15.28 [Source:UniProtKB/TrEMBL;Acc:Q6Z3G8]
				Os08g0553100	Putative uncharacterized protein OJ1125_C01.4; Putative uncharacterized protein OSJNBb0011H15.30 [Source:UniProtKB/TrEMBL;Acc:Q6Z3G7]
				Os08g0553150
				Os08g0553200	Os08g0553200 protein; Putative uncharacterized protein OJ1125_C01.5; Putative uncharacterized protein OSJNBb0011H15.31 [Source:UniProtKB/TrEMBL;Acc:Q6Z3G6]
				Os08g0553300	Putative uncharacterized protein OJ1125_C01.6; Putative uncharacterized protein OSJNBb0011H15.32 [Source:UniProtKB/TrEMBL;Acc:Q6Z3G5]
				Os08g0553400	Os08g0553400 protein; Putative uncharacterized protein OJ1125_C01.7; Putative uncharacterized protein OSJNBb0011H15.33 [Source:UniProtKB/TrEMBL;Acc:Q6Z3G4]
				Os08g0553450
				Os08g0553500	Os08g0553500 protein; Putative uncharacterized protein OJ1125_C01.9; Putative uncharacterized protein OSJNBb0011H15.35 [Source:UniProtKB/TrEMBL;Acc:Q6Z3G2]
				Os08g0553700	Os08g0553600 protein; Putative uncharacterized protein OJ1125_C01.11; Putative uncharacterized protein OSJNBb0011H15.37 [Source:UniProtKB/TrEMBL;Acc:Q6Z3G1]
				Os08g0553750	Putative uncharacterized protein OJ1125_C01.12; Putative uncharacterized protein OSJNBb0011H15.38 [Source:UniProtKB/TrEMBL;Acc:Q6Z3G0]
				Os08g0553800	Os08g0553800 protein; Putative NADPH-dependent reductase; cDNA clone:001-204-F05, full insert sequence; cDNA clone:006-206-B01, full insert sequence; cDNA clone:J013039H05, full insert sequence; cDNA clone:J013073F17, full insert sequence [Source:UniProtKB/TrEMBL;Acc:Q6Z3F9]
				Os08g0554000	Os08g0554000 protein; Transducin / WD-40 repeat protein-like; cDNA clone:J013153B06, full insert sequence [Source:UniProtKB/TrEMBL;Acc:Q6Z3F7]
				Os08g0554050	Putative auxin-independent growth promoter [Source:UniProtKB/TrEMBL;Acc:Q6Z3F6]
				Os08g0554075
				Os08g0554100	Os08g0554100 protein [Source:UniProtKB/TrEMBL;Acc:Q0J3T7]
				Os08g0554300	Os08g0554300 protein [Source:UniProtKB/TrEMBL;Acc:Q0J3T6]
				Os08g0554400	Os08g0554400 protein; Putative zinc finger protein; cDNA clone:J013105K20, full insert sequence; cDNA clone:J013124C13, full insert sequence [Source:UniProtKB/TrEMBL;Acc:Q6Z3F1]
				Os08g0554501
				Os08g0554699	Putative uncharacterized protein OJ1125_C01.25; Putative uncharacterized protein P0439B07.1 [Source:UniProtKB/TrEMBL;Acc:Q6Z0T1]
				Os08g0554900	Os08g0554900 protein; cDNA clone:J013094O15, full insert sequence [Source:UniProtKB/TrEMBL;Acc:Q0J3T4]
				Os08g0555000
				Os08g0555200	cDNA, clone: J100074O19, full insert sequence [Source:UniProtKB/TrEMBL;Acc:B7FAI5]
				Os08g0555300
				Os08g0555400	Putative uncharacterized protein P0439B07.15 [Source:UniProtKB/TrEMBL;Acc:Q6Z0S1]
				Os08g0555600	Putative uncharacterized protein [Source:UniProtKB/TrEMBL;Acc:B9FYH8]
				Os08g0555650
				Os08g0555700	Os08g0555700 protein; Putative uncharacterized protein OJ1150_A11.6; Putative uncharacterized protein P0439B07.21 [Source:UniProtKB/TrEMBL;Acc:Q6Z0T3]
				Os08g0555800	Putative uncharacterized protein [Source:UniProtKB/TrEMBL;Acc:B9FYH9]
				Os08g0556000	Os08g0556000 protein; Putative rubisco subunit binding-protein beta subunit [Source:UniProtKB/TrEMBL;Acc:Q6Z0T2]
				Os08g0556050
				Os08g0556200	Os08g0556200 protein; Putative dihydroneopterin aldolase; cDNA clone:J023090H22, full insert sequence [Source:UniProtKB/TrEMBL;Acc:Q6Z0T7]
				Os08g0556300	Os08g0556300 protein; Putative uncharacterized protein OJ1150_A11.10; Putative uncharacterized protein P0439B07.25 [Source:UniProtKB/TrEMBL;Acc:Q6Z0T6]
				Os08g0556400	DHHC-type zinc finger domain-containing protein-like [Source:UniProtKB/TrEMBL;Acc:Q6ZJ21]
				Os08g0556450
				Os08g0556500
				Os08g0556550	Os08g0556500 protein [Source:UniProtKB/TrEMBL;Acc:Q0J3S5]
				Os08g0556600	Os08g0556600 protein; Putative fiber protein Fb14; cDNA clone:J023123D21, full insert sequence [Source:UniProtKB/TrEMBL;Acc:Q6ZJ19]
				Os08g0556700	Os08g0556700 protein; cDNA clone:J013114G10, full insert sequence [Source:UniProtKB/TrEMBL;Acc:Q0J3S3]
				Os08g0556900	Os08g0556900 protein; Putative cysteine proteinase; cDNA clone:J023001J24, full insert sequence [Source:UniProtKB/TrEMBL;Acc:Q6ZJ18]
				Os08g0557000	Os08g0557000 protein; Putative uncharacterized protein OJ1150_A11.18; cDNA clone:006-209-F04, full insert sequence; cDNA clone:J023099B17, full insert sequence [Source:UniProtKB/TrEMBL;Acc:Q6ZJ17]
				Os08g0557100	Os08g0557100 protein [Source:UniProtKB/TrEMBL;Acc:Q0J3S0]
				Os08g0557200	Calcineurin-like phosphoesterase family-like; Os08g0557200 protein [Source:UniProtKB/TrEMBL;Acc:Q6ZJ14]
				Os08g0557400	Os08g0557400 protein; Putative low molecular weight phosphotyrosine protein; cDNA clone:006-305-H07, full insert sequence [Source:UniProtKB/TrEMBL;Acc:Q6ZJ11]
				Os08g0557500	Putative cyclophilin (70.8 kD) (Cyp-15) [Source:UniProtKB/TrEMBL;Acc:Q6ZJ10]
				Os08g0557600	Monodehydroascorbate reductase; Os08g0557600 protein; cDNA clone:J033094C01, full insert sequence [Source:UniProtKB/TrEMBL;Acc:Q6ZJ08]
				Os08g0557700	Histidine-containing phosphotransfer protein; Histidine-containing phosphotransmitter; Os08g0557700 protein; Two-component phosphorelay mediator HP2; cDNA clone:006-207-D05, full insert sequence [Source:UniProtKB/TrEMBL;Acc:Q6VAK3]
				Os08g0557800	Os08g0557800 protein; Putative fatty acyl coA reductase [Source:UniProtKB/TrEMBL;Acc:Q6ZJ06]
				Os08g0557850
				Os08g0557900	Probable uridine nucleosidase 1 [Source:UniProtKB/Swiss-Prot;Acc:Q6ZJ05]
				Os08g0558000
				Os08g0558100	Os08g0558100 protein; Putative fiber protein Fb1; cDNA clone:J013022O12, full insert sequence [Source:UniProtKB/TrEMBL;Acc:Q6YZJ1]
				Os08g0558200	Os08g0558200 protein; Putative auxin-regulated protein; cDNA clone:J023028D17, full insert sequence [Source:UniProtKB/TrEMBL;Acc:Q6YZJ0]
				Os08g0558300	Os08g0558300 protein; Putative uncharacterized protein P0562A06.5 [Source:UniProtKB/TrEMBL;Acc:Q6YZI9]
				Os08g0558400	cDNA clone:J023090L01, full insert sequence [Source:UniProtKB/TrEMBL;Acc:B7EJ91]
				Os08g0558600	Os08g0558600 protein; Putative vesicle-associated membrane protein 725 (AtVAMP725); cDNA clone:001-040-A08, full insert sequence; cDNA clone:J013089D14, full insert sequence [Source:UniProtKB/TrEMBL;Acc:Q6YZI8]
				Os08g0558700	Os08g0558700 protein; Putative uncharacterized protein P0562A06.9; cDNA clone:J033134F18, full insert sequence [Source:UniProtKB/TrEMBL;Acc:Q6YZI7]
				Os08g0558800
				Os08g0558900	Os08g0558900 protein; Putative F1F0-ATPase inhibitor protein; cDNA clone:001-010-C04, full insert sequence; cDNA clone:J023116D07, full insert sequence [Source:UniProtKB/TrEMBL;Acc:Q6YZI5]
				Os08g0559000	Os08g0559000 protein; Putative F1F0-ATPase inhibitor protein; cDNA, clone: J080035F09, full insert sequence [Source:UniProtKB/TrEMBL;Acc:Q6YZI4]
				Os08g0559200	Os08g0559200 protein; Putative 40S ribosomal protein S25 (RPS25B); cDNA clone:001-030-B04, full insert sequence; cDNA clone:J013120F23, full insert sequence [Source:UniProtKB/TrEMBL;Acc:Q6YZI2]
				Os08g0559300	Probable UDP-N-acetylglucosamine--peptide N-acetylglucosaminyltransferase SPINDLY [Source:UniProtKB/Swiss-Prot;Acc:Q6YZI0]
				Os08g0559400	Peptidyl-prolyl cis-trans isomerase [Source:UniProtKB/TrEMBL;Acc:Q93VG0]
				Os08g0559501	Os08g0559450 protein [Source:UniProtKB/TrEMBL;Acc:C7J6F0]
				Os08g0559600	Os08g0559600 protein; Putative dihydroxy-acid dehydratase; cDNA clone:J033082L10, full insert sequence; cDNA clone:J033121I10, full insert sequence [Source:UniProtKB/TrEMBL;Acc:Q6YZH8]
				Os08g0559700
				Os08g0559800	Putative uncharacterized protein [Source:UniProtKB/TrEMBL;Acc:B9FYJ9]
				Os08g0559900	Os08g0559900 protein; Putative uncharacterized protein P0562A06.26; Putative uncharacterized protein P0604E01.3 [Source:UniProtKB/TrEMBL;Acc:Q6YYY1]
				Os08g0560000	Os08g0560000 protein; Putative iron deficiency protein Ids3; cDNA clone:002-124-A12, full insert sequence; cDNA clone:002-125-E03, full insert sequence [Source:UniProtKB/TrEMBL;Acc:Q6YYX9]
				Os08g0560300	Os08g0560300 protein [Source:UniProtKB/TrEMBL;Acc:Q0J3P4]
				Os08g0560401
				Os08g0560500	Os08g0560500 protein; Putative retinoid-inducible serine caroboxypeptidase; Putative retinoid-inducible serine caroboxypetidase; cDNA clone:001-202-C12, full insert sequence; cDNA clone:J033036J23, full insert sequence [Source:UniProtKB/TrEMBL;Acc:Q6YYX5]
				Os08g0560600	Os08g0560600 protein; Putative uncharacterized protein P0562A06.42; Putative uncharacterized protein P0604E01.19; cDNA clone:002-156-E06, full insert sequence [Source:UniProtKB/TrEMBL;Acc:Q6YYX4]
				Os08g0560700	Os08g0560700 protein; Putative polcalcin Phl p 7 (Calcium-binding pollen allergen Phl p 7) (P7) [Source:UniProtKB/TrEMBL;Acc:Q6YYX3]
				Os08g0560800
				Os08g0560900	Chloroplast photosystem I reaction center subunit II-like protein; Os08g0560900 protein; Putative photosystem I reaction center subunit II, chloroplast (Photosystem I 20 kDa subunit) (PSI-D); cDNA clone:001-039-D04, full insert sequence; cDNA clone:J013070L10, full insert sequence [Source:UniProtKB/TrEMBL;Acc:Q84PB4]
				Os08g0561000	Ribosomal protein-like [Source:UniProtKB/TrEMBL;Acc:Q6YYW9]
				Os08g0561500	Putative MtN21 [Source:UniProtKB/TrEMBL;Acc:Q6YYY7]
				Os08g0561550
				Os08g0561600	Os08g0561600 protein [Source:UniProtKB/TrEMBL;Acc:Q0J3N8]
				Os08g0561700	Superoxide dismutase [Cu-Zn], chloroplastic [Source:UniProtKB/Swiss-Prot;Acc:P93407]
				Os08g0561800
				Os08g0561900	Expansin-A32 [Source:UniProtKB/Swiss-Prot;Acc:Q6YYW5]
				Os08g0561950
				Os08g0562100	Os08g0562100 protein; Putative malate dehydrogenase [NADP], chloroplast (NADP-MDH); cDNA clone:001-205-B06, full insert sequence [Source:UniProtKB/TrEMBL;Acc:Q6YYW3]
				Os08g0562200	Putative NAC2 protein; cDNA clone:J023030H12, full insert sequence [Source:UniProtKB/TrEMBL;Acc:Q6YYW1]
				Os08g0562300	Os08g0562300 protein; Putative transparent testa 1 [Source:UniProtKB/TrEMBL;Acc:Q6YYW0]
				Os08g0562500	Os08g0562500 protein; Putative AER; cDNA clone:006-312-A03, full insert sequence [Source:UniProtKB/TrEMBL;Acc:Q6YYV8]
				Os08g0562600	Os08g0562600 protein; Putative C2 domain-containing protein; cDNA clone:006-301-D11, full insert sequence; cDNA clone:J013115M05, full insert sequence [Source:UniProtKB/TrEMBL;Acc:Q6ZBX9]
				Os08g0562700	Os08g0562700 protein [Source:UniProtKB/TrEMBL;Acc:Q0J3M9]
				Os08g0562800	Putative ripening regulated protein DDTFR18; cDNA clone:001-205-C12, full insert sequence [Source:UniProtKB/TrEMBL;Acc:Q6ZBX6]
8	28195001	28446000	351.67	Os08g0563200	Os08g0563200 protein; Putative SAP1 protein; cDNA clone:002-163-B06, full insert sequence [Source:UniProtKB/TrEMBL;Acc:Q6ZBX1]
				Os08g0563300	Os08g0563300 protein; Putative Bet1/Sft1-related SNARE (AtBS14a); cDNA clone:001-101-C02, full insert sequence [Source:UniProtKB/TrEMBL;Acc:Q6ZBW9]
				Os08g0563400	Os08g0563400 protein; Putative LOB domain protein 17 [Source:UniProtKB/TrEMBL;Acc:Q6ZBW8]
				Os08g0563450
				Os08g0563500	Zinc finger (C3HC4-type RING finger) protein family-like [Source:UniProtKB/TrEMBL;Acc:Q84ZB5]
				Os08g0564000	Inorganic phosphate transporter 1-6 [Source:UniProtKB/Swiss-Prot;Acc:Q8H6H0]
				Os08g0564100	Os08g0564100 protein; Putative iron inhibited ABC transporter 2; cDNA clone:001-113-A02, full insert sequence [Source:UniProtKB/TrEMBL;Acc:Q84ZB2]
				Os08g0564200
				Os08g0564300	Putative P-glycoprotein 1 [Source:UniProtKB/TrEMBL;Acc:Q7EZL2]
				Os08g0564400	Os08g0564400 protein [Source:UniProtKB/TrEMBL;Acc:Q0J3M1]
				Os08g0564500	cDNA, clone: J090081A12, full insert sequence [Source:UniProtKB/TrEMBL;Acc:A3BVU4]
				Os08g0564700	Os08g0564700 protein [Source:UniProtKB/TrEMBL;Acc:Q0J3L9]
				Os08g0564750	Os08g0564750 protein [Source:UniProtKB/TrEMBL;Acc:C7J5S8]
				Os08g0564800	Os08g0564800 protein; Putative CTV.22; cDNA clone:J023088K02, full insert sequence [Source:UniProtKB/TrEMBL;Acc:Q7EZK6]
				Os08g0564900	Os08g0564900 protein [Source:UniProtKB/TrEMBL;Acc:Q0J3L7]
				Os08g0565200	Dehydration-responsive element-binding protein 2C [Source:UniProtKB/Swiss-Prot;Acc:Q84ZA1]
				Os08g0565450
				Os08g0565700	Os08g0565700 protein; Putative SET1 [Source:UniProtKB/TrEMBL;Acc:Q84Z97]
				Os08g0565750
				Os08g0565800	Monothiol glutaredoxin-S10 [Source:UniProtKB/Swiss-Prot;Acc:Q0J3L4]
				Os08g0565900	Os08g0565900 protein; Putative GDSL-motif lipase/hydrolase protein [Source:UniProtKB/TrEMBL;Acc:Q84Z95]
				Os08g0566000	Os08g0566000 protein [Source:UniProtKB/TrEMBL;Acc:Q0J3L2]
				Os08g0566100	Os08g0566100 protein; cDNA clone:002-129-A10, full insert sequence [Source:UniProtKB/TrEMBL;Acc:Q0J3L1]
				Os08g0566250
				Os08g0566400	Os08g0566400 protein; PfkB type carbohydrate kinase protein family-like; cDNA clone:J013119N07, full insert sequence [Source:UniProtKB/TrEMBL;Acc:Q6Z1P3]
				Os08g0566600	Os08g0566600 protein; Putative uncharacterized protein OSJNBa0044E16.27; cDNA clone:J013056J23, full insert sequence [Source:UniProtKB/TrEMBL;Acc:Q6Z1P2]
				Os08g0566700	Os08g0566700 protein; Putative uncharacterized protein OSJNBa0044E16.28 [Source:UniProtKB/TrEMBL;Acc:Q6Z1P1]
				Os08g0566900	Os08g0566900 protein; Putative peroxisomal membrane protein(22-kDa)(PMP22); cDNA clone:J023123J02, full insert sequence [Source:UniProtKB/TrEMBL;Acc:Q6Z1N7]
				Os08g0567000	Os08g0567000 protein; cDNA clone:J013002D24, full insert sequence [Source:UniProtKB/TrEMBL;Acc:Q0J3K6]
				Os08g0567100	Putative uncharacterized protein [Source:UniProtKB/TrEMBL;Acc:A3BVW2]
				Os08g0567200	Os08g0567200 protein; Putative RNA recognition motif (RRM)-containing protein [Source:UniProtKB/TrEMBL;Acc:Q6YPC4]
9	4203001	4321000	229.9	Os09g0255400	Putative indole-3-glycerol phosphate synthase; cDNA clone:001-026-D08, full insert sequence [Source:UniProtKB/TrEMBL;Acc:Q6K306]
				Os09g0255800
				Os09g0255900	Os09g0255900 protein; Putative uncharacterized protein OSJNBb0066C12.44 [Source:UniProtKB/TrEMBL;Acc:Q6K301]
				Os09g0256100	Os09g0256100 protein; Putative flavonol 4'-sulfotransferase [Source:UniProtKB/TrEMBL;Acc:Q6K424]
				Os09g0256600	Putative uncharacterized protein [Source:UniProtKB/TrEMBL;Acc:B9G2E2]
				Os09g0256650	Putative bidirectional sugar transporter SWEET7e [Source:UniProtKB/Swiss-Prot;Acc:A3BWJ9]
				Os09g0256700	Os09g0256700 protein; Putative uncharacterized protein P0523B07.19; cDNA clone:002-184-A12, full insert sequence [Source:UniProtKB/TrEMBL;Acc:Q6K419]
				Os09g0257000	Putative uncharacterized protein [Source:UniProtKB/TrEMBL;Acc:A3BWK1]
9	10653001	10690000	172.65	NA
9	10748001	10770000	11.93	Os09g0344700	Os09g0344700 protein; Putative uncharacterized protein OSJNBb0057I13.42; Putative uncharacterized protein OSJNBb0085I16.8; cDNA, clone: J080093N22, full insert sequence [Source:UniProtKB/TrEMBL;Acc:Q6EPG6]
				Os09g0344800	Membrane protein-like; Os09g0344800 protein; cDNA clone:001-044-G03, full insert sequence [Source:UniProtKB/TrEMBL;Acc:Q6EQH5]
				Os09g0344900	Os09g0344900 protein; Putative uncharacterized protein OSJNBb0085I16.12-1; cDNA clone:006-305-B01, full insert sequence [Source:UniProtKB/TrEMBL;Acc:Q6EQH4]
9	13884001	13898000	136.64	Os09g0397700	Os09g0397700 protein; Putative nuclear protein p30; cDNA clone:002-135-G09, full insert sequence; cDNA clone:002-174-F08, full insert sequence [Source:UniProtKB/TrEMBL;Acc:Q6ERD5]
				Os09g0397800
				Os09g0397900	Os09g0397900 protein; Putative FEG protein [Source:UniProtKB/TrEMBL;Acc:Q6ERD4]
				Os09g0397950
10	2847001	3162000	569.6	Os10g0147400	Auxin transporter-like protein 3 [Source:UniProtKB/Swiss-Prot;Acc:Q7XGU4]
				Os10g0147566
				Os10g0147900	Armadillo/beta-catenin-like repeat family protein, expressed; Os10g0147900 protein; cDNA clone:J023037M05, full insert sequence [Source:UniProtKB/TrEMBL;Acc:Q33B25]
				Os10g0148000	Protease inhibitor/seed storage/LTP family protein, expressed [Source:UniProtKB/TrEMBL;Acc:Q10A49]
				Os10g0148100	Os10g0148100 protein; Proline-rich protein; Proline-rich protein, putative, expressed; Putative proline-rich protein; cDNA clone:001-031-E08, full insert sequence; cDNA clone:J013025G01, full insert sequence [Source:UniProtKB/TrEMBL;Acc:Q7XGT9]
				Os10g0148400	Os10g0148400 protein; POT family protein, expressed; Putative peptide transporter [Source:UniProtKB/TrEMBL;Acc:Q7XGT7]
				Os10g0148700	Expressed protein; Os10g0148700 protein; Putative proline-rich protein; cDNA clone:J023100N02, full insert sequence [Source:UniProtKB/TrEMBL;Acc:Q7XGT6]
				Os10g0148800	F-box domain containing protein, expressed [Source:UniProtKB/TrEMBL;Acc:Q7XGT5]
				Os10g0149000	Os10g0149000 protein; Proline-rich protein, putative, expressed; Putative proline-rich protein [Source:UniProtKB/TrEMBL;Acc:Q93WL9]
				Os10g0149100
				Os10g0149200	Os10g0149200 protein; Proline-rich protein, putative; Putative proline-rich protein [Source:UniProtKB/TrEMBL;Acc:Q7XGT1]
				Os10g0149400	Putative uncharacterized protein [Source:UniProtKB/TrEMBL;Acc:A3C2K3]
				Os10g0149700	Expressed protein [Source:UniProtKB/TrEMBL;Acc:Q33B19]
				Os10g0149800	Os10g0149800 protein; Proline-rich protein, putative, expressed; Putative proline-rich protein [Source:UniProtKB/TrEMBL;Acc:Q7XGS8]
				Os10g0150000
				Os10g0150200	Os10g0150200 protein [Source:UniProtKB/TrEMBL;Acc:B9G7J6]
				Os10g0150300	Os10g0150300 protein; Proline-rich protein, putative, expressed; Putative proline-rich protein [Source:UniProtKB/TrEMBL;Acc:Q7XGS5]
				Os10g0150400	Os10g0150400 protein; Proline-rich protein; Proline-rich protein, putative, expressed; Putative proline-rich protein; cDNA clone:006-301-G07, full insert sequence; cDNA clone:006-307-G04, full insert sequence; cDNA clone:006-310-E01, full insert sequence [Source:UniProtKB/TrEMBL;Acc:Q7XGS4]
				Os10g0150600	Os10g0150600 protein; Proline-rich protein 2; Proline-rich protein, putative, expressed; Putative proline-rich protein; cDNA clone:001-007-C09, full insert sequence; cDNA clone:006-305-B03, full insert sequence; cDNA clone:006-309-F02, full insert sequence; cDNA clone:006-311-G10, full insert sequence; cDNA clone:J023146D17, full insert sequence [Source:UniProtKB/TrEMBL;Acc:Q7GBX3]
				Os10g0150700	Os10g0150700 protein; Proline-rich protein, putative, expressed; Putative proline-rich protein; cDNA clone:006-301-F05, full insert sequence; cDNA clone:006-307-F12, full insert sequence; cDNA clone:006-309-H10, full insert sequence; cDNA clone:006-310-C07, full insert sequence [Source:UniProtKB/TrEMBL;Acc:Q7XGS3]
				Os10g0150800	Os10g0150800 protein; Proline-rich protein, putative, expressed; Putative proline-rich protein; cDNA clone:001-107-C07, full insert sequence; cDNA clone:006-301-E05, full insert sequence [Source:UniProtKB/TrEMBL;Acc:Q7XGS2]
				Os10g0151100	Os10g0151100 protein; Protein kinase domain containing protein; Putative wall-associated protein kinase [Source:UniProtKB/TrEMBL;Acc:Q94H08]
				Os10g0151233
				Os10g0151366
				Os10g0151500	Os10g0151500 protein; Protein kinase domain containing protein; Putative wall-associated protein kinase [Source:UniProtKB/TrEMBL;Acc:Q7XGR6]
				Os10g0151650
				Os10g0151800	RNA recognition motif family protein, expressed; cDNA clone:J013065B13, full insert sequence [Source:UniProtKB/TrEMBL;Acc:Q33B10]
				Os10g0152000	Protein kinase domain containing protein, expressed; Putative wall-associated protein kinase [Source:UniProtKB/TrEMBL;Acc:Q7XGR2]
				Os10g0152400
10	3164001	3219000	1189.3	NA
10	3241001	3311000	1331.22	NA
10	3318001	3342000	1211.16	Os10g0153900	Os10g0153900 protein; Protein kinase domain containing protein, expressed; Putative uncharacterized protein OSJNBa0034B05.21 [Source:UniProtKB/TrEMBL;Acc:Q8S672]
10	3349001	3723000	678.69	Os10g0154000	Os10g0154000 protein; Synaptobrevin family protein, expressed; cDNA clone:006-307-E10, full insert sequence; cDNA clone:J013036P17, full insert sequence [Source:UniProtKB/TrEMBL;Acc:Q33B02]
				Os10g0154200	Os10g0154200 protein [Source:UniProtKB/TrEMBL;Acc:Q0IYW6]
				Os10g0154500	Os10g0154500 protein; Protein kinase domain containing protein, expressed; Putative uncharacterized protein OSJNAa0034B05.3; Putative uncharacterized protein OSJNBa0034B05.26 [Source:UniProtKB/TrEMBL;Acc:Q8S667]
				Os10g0154533	Putative uncharacterized protein [Source:UniProtKB/TrEMBL;Acc:Q33AZ8]
				Os10g0154566	Putative uncharacterized protein OSJNBa0034B05.27 [Source:UniProtKB/TrEMBL;Acc:Q8S666]
				Os10g0154600	Expressed protein [Source:UniProtKB/TrEMBL;Acc:Q33AZ7]
				Os10g0154700	Peptidyl-prolyl cis-trans isomerase [Source:UniProtKB/TrEMBL;Acc:Q7G6E4]
				Os10g0154900
				Os10g0155100	Expressed protein; Os10g0155100 protein; Putative uncharacterized protein OSJNAa0034B05.10; Putative uncharacterized protein OSJNBa0004E08.6; cDNA clone:002-150-H05, full insert sequence [Source:UniProtKB/TrEMBL;Acc:Q7G6D9]
				Os10g0155200	Expressed protein; Putative uncharacterized protein OSJNAa0034B05.11; Putative uncharacterized protein OSJNBa0004E08.7 [Source:UniProtKB/TrEMBL;Acc:Q7G6D8]
				Os10g0155300	F-box domain containing protein, expressed; Os10g0155300 protein; Putative uncharacterized protein OSJNAa0034B05.12; Putative uncharacterized protein OSJNBa0004E08.8 [Source:UniProtKB/TrEMBL;Acc:Q7G6D7]
				Os10g0155400
				Os10g0155450
				Os10g0155500	Aldose 1-epimerase [Source:UniProtKB/TrEMBL;Acc:Q33AZ5]
				Os10g0155600
				Os10g0155700	Putative uncharacterized protein [Source:UniProtKB/TrEMBL;Acc:B9G7K5]
				Os10g0155800	Os10g0155800 protein [Source:UniProtKB/TrEMBL;Acc:Q0IYV8]
				Os10g0155900
				Os10g0156200
				Os10g0156300
				Os10g0156800
				Os10g0157200	Protein kinase domain containing protein; Putative uncharacterized protein OSJNBa0036D19.2 [Source:UniProtKB/TrEMBL;Acc:Q94GU1]
				Os10g0157300
				Os10g0157400	Os10g0157400 protein; Protein kinase domain containing protein; Putative uncharacterized protein OSJNBa0036D19.3; cDNA, clone: J075187A19, full insert sequence [Source:UniProtKB/TrEMBL;Acc:Q33AY5]
				Os10g0158000
				Os10g0158400	Chalcone synthase 8, putative; Os10g0158400 protein; Putative chalcone synthase [Source:UniProtKB/TrEMBL;Acc:Q7XGM8]
				Os10g0158475
				Os10g0158625	Putative B3 domain-containing protein Os10g0158600 [Source:UniProtKB/Swiss-Prot;Acc:Q7XGM6]
10	3740001	3765000	676.03	Os10g0159033	Os10g0159033 protein [Source:UniProtKB/TrEMBL;Acc:C7J7U5]
				Os10g0159167
				Os10g0159300	Os10g0159300 protein [Source:UniProtKB/TrEMBL;Acc:Q0IYV1]
10	3773001	3860000	494.43	Os10g0159600	Hsp20/alpha crystallin family protein, expressed; Os10g0159600 protein; cDNA clone:002-105-E01, full insert sequence [Source:UniProtKB/TrEMBL;Acc:Q7G566]
				Os10g0159700	Hsp20/alpha crystallin family protein, expressed; Os10g0159700 protein; Putative uncharacterized protein OSJNAa0036D19.14; Putative uncharacterized protein OSJNBa0050E08.7; cDNA clone:002-124-F03, full insert sequence [Source:UniProtKB/TrEMBL;Acc:Q7G754]
				Os10g0159800	Alcohol dehydrogenase 2, putative, expressed; Os10g0159800 protein; cDNA clone:006-304-G02, full insert sequence [Source:UniProtKB/TrEMBL;Acc:Q10A46]
				Os10g0160000	Ubiquitin carboxyl-terminal hydrolase [Source:UniProtKB/TrEMBL;Acc:Q33AW7]
				Os10g0160100	Glycosyl hydrolases family 17 protein, expressed; Os10g0160100 protein [Source:UniProtKB/TrEMBL;Acc:Q33AW5]
10	20684001	20783000	142.44	Os10g0532100	Os10g0532100 protein [Source:UniProtKB/TrEMBL;Acc:Q0IW55]
				Os10g0532150
				Os10g0532200	Hydrolase, alpha/beta fold family protein, expressed; Os10g0532200 protein; Putative uncharacterized protein OSJNBa0053C23.17; cDNA clone:002-121-H06, full insert sequence [Source:UniProtKB/TrEMBL;Acc:Q8LN42]
				Os10g0532300	Heavy metal-associated domain containing protein, expressed; Os10g0532300 protein; Putative uncharacterized protein OSJNBa0053C23.18; cDNA clone:J023035E16, full insert sequence [Source:UniProtKB/TrEMBL;Acc:Q8LN41]
				Os10g0532600	Os10g0532600 protein; Putative uncharacterized protein OSJNBa0053C23.19; Uncharacterized plant-specific domain TIGR01568 family protein, expressed [Source:UniProtKB/TrEMBL;Acc:Q8LN40]
				Os10g0532800
				Os10g0533000	Angustifolia, putative, expressed; Os10g0533000 protein; Putative glyoxylate reductase; cDNA clone:J013075J23, full insert sequence; cDNA clone:J023022B11, full insert sequence [Source:UniProtKB/TrEMBL;Acc:Q8LN38]
				Os10g0533100	Expressed protein; Os10g0533100 protein; Putative uncharacterized protein OSJNBa0053C23.22 [Source:UniProtKB/TrEMBL;Acc:Q8LN37]
				Os10g0533150
				Os10g0533200	Ornithine cyclodeaminase/mu-crystallin family protein, putative, expressed; Os10g0533200 protein; Putative uncharacterized protein OSJNBa0053C23.23; cDNA clone:001-206-D08, full insert sequence [Source:UniProtKB/TrEMBL;Acc:Q8LN35]
				Os10g0533500	Beta-carotene hydroxylase, putative, expressed; Os10g0533500 protein; Putative beta-carotene hydroxylase [Source:UniProtKB/TrEMBL;Acc:Q8LN34]
				Os10g0533600	Mitogen-activated protein kinase 6 [Source:UniProtKB/Swiss-Prot;Acc:Q336X9]
				Os10g0533701
				Os10g0533800	Lectin receptor kinase 7, putative; Os10g0533800 protein; Putative receptor-like protein kinase [Source:UniProtKB/TrEMBL;Acc:Q8LN32]
				Os10g0533900	Expressed protein; Os10g0533900 protein; Putative uncharacterized protein OSJNBa0053C23.5; cDNA clone:006-312-A10, full insert sequence; cDNA clone:J033043D19, full insert sequence [Source:UniProtKB/TrEMBL;Acc:Q8LN31]
				Os10g0534100	Expressed protein; cDNA clone:J013052N15, full insert sequence [Source:UniProtKB/TrEMBL;Acc:Q336X7]
10	20903001	21101000	201.05	Os10g0537100	Putative B3 domain-containing protein Os10g0537100 [Source:UniProtKB/Swiss-Prot;Acc:Q8LNN8]
				Os10g0537300	Expressed protein; Os10g0537300 protein; cDNA clone:J013169H09, full insert sequence [Source:UniProtKB/TrEMBL;Acc:Q336W9]
				Os10g0537400	Copper chaperone, putative; Putative uncharacterized protein OSJNBa0040D23.10 [Source:UniProtKB/TrEMBL;Acc:Q8LNN6]
				Os10g0537450
				Os10g0537500	Putative transmembrane protein; Tobamovirus multiplication protein 3, putative, expressed; cDNA clone:006-305-E02, full insert sequence; cDNA clone:J033034D12, full insert sequence [Source:UniProtKB/TrEMBL;Acc:Q8LNN5]
				Os10g0537600	Os10g0537600 protein [Source:UniProtKB/TrEMBL;Acc:Q0IW26]
				Os10g0537800	Eukaryotic aspartyl protease family protein, expressed; Os10g0537800 protein; Putative nucleoid DNA binding protein; cDNA clone:006-212-F01, full insert sequence [Source:UniProtKB/TrEMBL;Acc:Q8LNN1]
				Os10g0538200	Eukaryotic aspartyl protease family protein, expressed; Os10g0538200 protein; Putative nucleoid DNA binding protein; cDNA clone:006-205-E10, full insert sequence [Source:UniProtKB/TrEMBL;Acc:Q8LNM7]
				Os10g0538450
				Os10g0538600
				Os10g0538950
				Os10g0539200	Eukaryotic aspartyl protease family protein, expressed; Putative nucleoid DNA binding protein [Source:UniProtKB/TrEMBL;Acc:Q8LNL9]
				Os10g0539400	Expressed protein; Putative uncharacterized protein OSJNBa0025B05.3; cDNA clone:J023085I16, full insert sequence [Source:UniProtKB/TrEMBL;Acc:Q8LMY3]
				Os10g0539500	Histone H4 [Source:UniProtKB/TrEMBL;Acc:Q7XUC9]
				Os10g0539600	Calcium-dependent protein kinase isoform 1 [Source:UniProtKB/Swiss-Prot;Acc:P53682]
				Os10g0539650
				Os10g0539700	Expressed protein; Os10g0539700 protein; Putative uncharacterized protein OSJNBb0064P21.6; cDNA clone:J013153C17, full insert sequence [Source:UniProtKB/TrEMBL;Acc:Q7XCN0]
				Os10g0539900	Hexose transporter, putative, expressed; Os10g0539900 protein; Putative sugar transporter; Tonoplast monosaccharide transporter 1 [Source:UniProtKB/TrEMBL;Acc:Q336W8]
				Os10g0539950
				Os10g0540000	Os10g0540000 protein [Source:UniProtKB/TrEMBL;Acc:Q0IW18]
				Os10g0540050
				Os10g0540100	Os10g0540100 protein; PPR986-12, putative, expressed; cDNA clone:J033073G21, full insert sequence [Source:UniProtKB/TrEMBL;Acc:Q336W7]
				Os10g0540200	Os10g0540200 protein [Source:UniProtKB/TrEMBL;Acc:Q0IW17]
				Os10g0540300	Expressed protein; Os10g0540300 protein; Putative uncharacterized protein OSJNBb0064P21.4; cDNA clone:001-039-E02, full insert sequence; cDNA clone:J013066A01, full insert sequence; cDNA clone:J023055M03, full insert sequence [Source:UniProtKB/TrEMBL;Acc:Q7XCM6]
				Os10g0540800	Expressed protein; cDNA clone:J023024H07, full insert sequence [Source:UniProtKB/TrEMBL;Acc:Q7XCM3]
10	21317001	21506000	198.03	Os10g0545500
				Os10g0545600
				Os10g0545700	Arsenate reductase 2.1 [Source:UniProtKB/Swiss-Prot;Acc:Q336V5]
				Os10g0545800	Cytochrome c biogenesis protein CcmE family, putative, expressed; Os10g0545800 protein; Putative cytochrome c-type biogenesis protein; cDNA clone:J033123A02, full insert sequence [Source:UniProtKB/TrEMBL;Acc:Q9AV33]
				Os10g0546100	Os10g0546100 protein; Pollen proteins Ole e I family protein; Putative pollen-related protein; cDNA, clone: J065047I23, full insert sequence [Source:UniProtKB/TrEMBL;Acc:Q9AV31]
				Os10g0546200	Expressed protein; Putative uncharacterized protein OSJNBa0001O14.15 [Source:UniProtKB/TrEMBL;Acc:Q9AV30]
				Os10g0546300	Expressed protein; Os10g0546300 protein [Source:UniProtKB/TrEMBL;Acc:Q336V4]
				Os10g0546400	Cyclin-dependent protein kinase inhibitor SMR1 [Source:UniProtKB/Swiss-Prot;Acc:Q9AV28]
				Os10g0546600	Cytochrome P450 family protein, expressed; Os10g0546600 protein; cDNA clone:J013039G17, full insert sequence [Source:UniProtKB/TrEMBL;Acc:Q336V3]
				Os10g0546900	Zinc finger, C3HC4 type family protein, expressed [Source:UniProtKB/TrEMBL;Acc:Q109A4]
				Os10g0547000	Putative uncharacterized protein [Source:UniProtKB/TrEMBL;Acc:A3C714]
				Os10g0547200	Harpin-induced protein 1 containing protein, expressed; Os10g0547200 protein; cDNA clone:006-309-A10, full insert sequence [Source:UniProtKB/TrEMBL;Acc:Q336V2]
				Os10g0547400
				Os10g0547500	Os10g0547500 protein; Putative anion transporter; Transmembrane protein, putative, expressed; cDNA clone:J023036G13, full insert sequence [Source:UniProtKB/TrEMBL;Acc:Q9AV23]
				Os10g0547650
				Os10g0547900	Putative uncharacterized protein [Source:UniProtKB/TrEMBL;Acc:B9G6V4]
				Os10g0548000	Os10g0548000 protein; Oxidoreductase, short chain dehydrogenase/reductase family protein, expressed; Putative WW-domain oxidoreductase; cDNA clone:J013156B05, full insert sequence [Source:UniProtKB/TrEMBL;Acc:Q94LU0]
				Os10g0548100	Expressed protein; Os10g0548100 protein; Putative uncharacterized protein OSJNBa0082M15.6; cDNA clone:002-125-D06, full insert sequence [Source:UniProtKB/TrEMBL;Acc:Q94LU1]
				Os10g0548200	Os10g0548200 protein; TPR Domain containing protein, expressed; cDNA clone:J033133L07, full insert sequence [Source:UniProtKB/TrEMBL;Acc:Q336U8]
				Os10g0548300	Os10g0548300 protein; Protein kinase family protein, putative, expressed [Source:UniProtKB/TrEMBL;Acc:Q336U7]
				Os10g0548350
				Os10g0548400	Expressed protein; Putative uncharacterized protein OSJNBa0082M15.27 [Source:UniProtKB/TrEMBL;Acc:Q94LU4]
				Os10g0548600	Expansin-B9 [Source:UniProtKB/Swiss-Prot;Acc:Q7XCG7]
				Os10g0548700	Os10g0548700 protein; U-box domain containing protein, expressed [Source:UniProtKB/TrEMBL;Acc:Q336U5]
				Os10g0548750
				Os10g0548800	Chloroplast outer membrane protein, putative, expressed; Os10g0548800 protein; Putative outer envelope protein [Source:UniProtKB/TrEMBL;Acc:Q94LU7]
				Os10g0548850
				Os10g0548900	Os10g0548900 protein; Putative UDP-N-acetylmuramoylananyl-D-glutamate-2,6-diaminopimelate ligase; UDP-N-acetylmuramyl-tripeptide synthetases family protein, expressed [Source:UniProtKB/TrEMBL;Acc:Q94LU9]
				Os10g0549000
				Os10g0549100	Os10g0549100 protein; Putative membrane protein; Vesicle-associated membrane family protein, putative, expressed; cDNA clone:J023085B19, full insert sequence [Source:UniProtKB/TrEMBL;Acc:Q94LV0]
10	21517001	21612000	183.05	Os10g0549500	Branched-chain-amino-acid aminotransferase [Source:UniProtKB/TrEMBL;Acc:Q94LV4]
				Os10g0549550
				Os10g0549700
				Os10g0549900	Os10g0549900 protein [Source:UniProtKB/TrEMBL;Acc:C7J7Y6]
				Os10g0550000	Expressed protein; Os10g0550000 protein; Putative uncharacterized protein OSJNBa0082M15.1; cDNA clone:J013035P21, full insert sequence [Source:UniProtKB/TrEMBL;Acc:Q94LV9]
				Os10g0550066
				Os10g0550100	Os10g0550100 protein [Source:UniProtKB/TrEMBL;Acc:Q0IVW3]
				Os10g0550200	Os10g0550200 protein [Source:UniProtKB/TrEMBL;Acc:Q0IVW2]
				Os10g0550300	Os10g0550300 protein; Putative uncharacterized protein OSJNBa0015J15.29 [Source:UniProtKB/TrEMBL;Acc:Q9FWM4]
				Os10g0550400
				Os10g0550500	Os10g0550500 protein [Source:UniProtKB/TrEMBL;Acc:Q0IVV9]
				Os10g0550725
				Os10g0550750	Putative uncharacterized protein [Source:UniProtKB/TrEMBL;Acc:B9G6W8]
10	21614001	21777000	207.58	Os10g0550800	Putative uncharacterized protein OSJNBa0015J15.22 [Source:UniProtKB/TrEMBL;Acc:Q9FWN2]
				Os10g0550900	Os10g0550900 protein; Proline dehydrogenase family protein, expressed; cDNA clone:J023047B13, full insert sequence [Source:UniProtKB/TrEMBL;Acc:Q336U3]
				Os10g0551100	Os10g0551100 protein [Source:UniProtKB/TrEMBL;Acc:Q0IVV6]
				Os10g0551200	Os10g0551200 protein [Source:UniProtKB/TrEMBL;Acc:Q0IVV5]
				Os10g0551401
				Os10g0551600	Expressed protein; Os10g0551600 protein; Putative uncharacterized protein OSJNBa0015J15.32; cDNA clone:001-108-A11, full insert sequence [Source:UniProtKB/TrEMBL;Acc:Q9FWN8]
				Os10g0551700	Os10g0551700 protein; Protease inhibitor/seed storage/LTP family protein, expressed; Putative lipid transfer protein; cDNA clone:002-134-A09, full insert sequence [Source:UniProtKB/TrEMBL;Acc:Q9FWN9]
				Os10g0551800	Os10g0551800 protein; Protease inhibitor/seed storage/LTP family protein, expressed; Putative lipid transfer protein [Source:UniProtKB/TrEMBL;Acc:Q7XCD3]
				Os10g0551900	Cortical cell delineating protein, putative, expressed; Os10g0551900 protein; Putative lipid transfer protein [Source:UniProtKB/TrEMBL;Acc:Q9FWP0]
				Os10g0552200	Cortical cell delineating protein, putative; Os10g0552200 protein; Putative lipid transfer protein [Source:UniProtKB/TrEMBL;Acc:Q9FWP3]
				Os10g0552300
				Os10g0552400	Os10g0552400 protein; U-box domain containing protein, expressed; cDNA clone:J033098H05, full insert sequence [Source:UniProtKB/TrEMBL;Acc:Q336U1]
				Os10g0552600	Cortical cell delineating protein, putative, expressed; Os10g0552600 protein; Putative lipid transfer protein [Source:UniProtKB/TrEMBL;Acc:Q9FWP7]
				Os10g0552700	Cortical cell delineating protein, putative, expressed; Os10g0552700 protein; Putative lipid transfer protein; cDNA clone:001-111-A12, full insert sequence [Source:UniProtKB/TrEMBL;Acc:Q9FWP8]
				Os10g0552800	Cortical cell delineating protein, putative, expressed; Os10g0552800 protein; Putative lipid transfer protein; cDNA clone:001-102-B09, full insert sequence [Source:UniProtKB/TrEMBL;Acc:Q9FWP9]
				Os10g0552900	Enoyl-CoA hydratase, putative, expressed; Os10g0552900 protein; cDNA clone:J013140N04, full insert sequence; cDNA clone:J023002D14, full insert sequence [Source:UniProtKB/TrEMBL;Acc:Q336U0]
				Os10g0553300	Probable trehalose-phosphate phosphatase 2 [Source:UniProtKB/Swiss-Prot;Acc:Q9FWQ2]
				Os10g0553600	Exostosin family protein, expressed; Os10g0553600 protein; Putative uncharacterized protein OSJNBa0015J15.1 [Source:UniProtKB/TrEMBL;Acc:Q9FWQ3]
				Os10g0553800	Flavin-containing monooxygenase family protein, putative, expressed; Os10g0553800 protein; cDNA clone:J023027I19, full insert sequence [Source:UniProtKB/TrEMBL;Acc:Q336T9]
				Os10g0553900	Expressed protein; Os10g0553900 protein; Putative uncharacterized protein OSJNBb0014I11.11; cDNA clone:J023115O15, full insert sequence [Source:UniProtKB/TrEMBL;Acc:Q9AV09]
				Os10g0554001	Expressed protein [Source:UniProtKB/TrEMBL;Acc:Q109A0]
				Os10g0554100	Os10g0554100 protein [Source:UniProtKB/TrEMBL;Acc:Q0IVT8]
				Os10g0554200	Os10g0554200 protein [Source:UniProtKB/TrEMBL;Acc:Q0IVT7]
				Os10g0554300
10	21796001	22338000	332.87	Os10g0555100	Glycogenin glucosyltransferase; Glycogenin, putative, expressed; Os10g0555100 protein; Putative uncharacterized protein OSJNBb0014I11.6 [Source:UniProtKB/TrEMBL;Acc:Q9AV15]
				Os10g0555200	Expressed protein; Os10g0555200 protein; Putative uncharacterized protein OSJNBb0014I11.5; cDNA clone:J023003I12, full insert sequence [Source:UniProtKB/TrEMBL;Acc:Q9AV16]
				Os10g0555300	Os10g0555300 protein; Zinc finger, C2H2 type family protein, expressed [Source:UniProtKB/TrEMBL;Acc:Q336T7]
				Os10g0555600	Expansin-B6 [Source:UniProtKB/Swiss-Prot;Acc:Q7XCA7]
				Os10g0555651	Os10g0555650 protein [Source:UniProtKB/TrEMBL;Acc:C7J7B4]
				Os10g0555700	Expansin-B2 [Source:UniProtKB/Swiss-Prot;Acc:O24230]
				Os10g0555900	Expansin-B3 [Source:UniProtKB/Swiss-Prot;Acc:Q336T5]
				Os10g0556100	Expansin-B4 [Source:UniProtKB/Swiss-Prot;Acc:Q94LR4]
				Os10g0556200	Expressed protein; Os10g0556600 protein; Putative uncharacterized protein OSJNBa0010C11.8 [Source:UniProtKB/TrEMBL;Acc:Q94LR2]
				Os10g0556500	Os10g0556700 protein [Source:UniProtKB/TrEMBL;Acc:C7J7Z8]
				Os10g0556600
				Os10g0556700	Transcriptional regulator, putative, expressed [Source:UniProtKB/TrEMBL;Acc:Q108Z7]
				Os10g0556900	Os10g0556900 protein [Source:UniProtKB/TrEMBL;Acc:C7J7Z9]
				Os10g0557133	Retrotransposon protein, putative, Ty3-gypsy subclass [Source:UniProtKB/TrEMBL;Acc:Q108Z5]
				Os10g0557366
				Os10g0557600	Os10g0557600 protein [Source:UniProtKB/TrEMBL;Acc:Q0IVS0]
				Os10g0557700	Os10g0557701 protein [Source:UniProtKB/TrEMBL;Acc:C7J7B6]
				Os10g0557750
				Os10g0557800	Os10g0557800 protein [Source:UniProtKB/TrEMBL;Acc:Q0IVR8]
				Os10g0557900	Matrixin family protein, expressed; Os10g0557900 protein; Putative metalloproteinase [Source:UniProtKB/TrEMBL;Acc:Q94LQ4]
				Os10g0558100	Putative metalloproteinase [Source:UniProtKB/TrEMBL;Acc:Q94LQ2]
				Os10g0558125	Putative metalloproteinase [Source:UniProtKB/TrEMBL;Acc:Q94LQ1]
				Os10g0558200	Os10g0558200 protein; Oxidoreductase, 2OG-Fe oxygenase family protein, expressed; Putative dioxygenase [Source:UniProtKB/TrEMBL;Acc:Q94LP9]
				Os10g0558301
				Os10g0558400	Os10g0558400 protein; Putative dioxygenase [Source:UniProtKB/TrEMBL;Acc:Q94LP7]
				Os10g0558466
				Os10g0558600	Pentatricopeptide, putative, expressed; Putative PPR repeat protein [Source:UniProtKB/TrEMBL;Acc:Q94LP5]
				Os10g0558700	Oxidoreductase, 2OG-Fe oxygenase family protein, expressed; cDNA clone:J013070M10, full insert sequence [Source:UniProtKB/TrEMBL;Acc:Q336T2]
				Os10g0558725
				Os10g0558750	Os10g0558750 protein; Oxidoreductase, 2OG-Fe oxygenase family protein, expressed [Source:UniProtKB/TrEMBL;Acc:Q336T0]
				Os10g0558850
				Os10g0558900	Putative uncharacterized protein [Source:UniProtKB/TrEMBL;Acc:A3C793]
				Os10g0559200	Flavonol synthase/flavanone 3-hydroxylase, putative, expressed; Os10g0559200 protein; cDNA clone:J013063G04, full insert sequence [Source:UniProtKB/TrEMBL;Acc:Q336S9]
				Os10g0559300	Os10g0559300 protein [Source:UniProtKB/TrEMBL;Acc:Q0IVQ9]
				Os10g0559400
				Os10g0559450	Os10g0559450 protein [Source:UniProtKB/TrEMBL;Acc:C7J7D0]
				Os10g0559500	Os10g0559500 protein [Source:UniProtKB/TrEMBL;Acc:Q0IVQ7]
				Os10g0559550	Putative uncharacterized protein [Source:UniProtKB/TrEMBL;Acc:B9G6Z3]
				Os10g0559600	Os10g0559600 protein [Source:UniProtKB/TrEMBL;Acc:Q0IVQ6]
				Os10g0559650
				Os10g0559700	Os10g0559700 protein [Source:UniProtKB/TrEMBL;Acc:Q0IVQ5]
				Os10g0559800	Expressed protein; Os10g0559800 protein [Source:UniProtKB/TrEMBL;Acc:Q108Y5]
				Os10g0559833
				Os10g0559866
				Os10g0559900	Expressed protein; Os10g0559900 protein; Putative uncharacterized protein OSJNBa0042H09.18; cDNA clone:J023040K18, full insert sequence [Source:UniProtKB/TrEMBL;Acc:Q7XC72]
				Os10g0560000	Expressed protein; Os10g0560000 protein; Putative uncharacterized protein OSJNBa0042H09.6; cDNA clone:J013063K07, full insert sequence [Source:UniProtKB/TrEMBL;Acc:Q7XC71]
				Os10g0560200	Os10g0560200 protein; Putative uncharacterized protein OSJNBa0042H09.16 [Source:UniProtKB/TrEMBL;Acc:Q0IVQ1]
				Os10g0560400	CCT motif family protein, expressed; Os10g0560400 protein; Putative uncharacterized protein OSJNBa0042H09.9; cDNA clone:002-146-C03, full insert sequence [Source:UniProtKB/TrEMBL;Acc:Q7XC67]
				Os10g0560450
				Os10g0560451
				Os10g0560500	Os10g0560500 protein [Source:UniProtKB/TrEMBL;Acc:Q0IVP9]
				Os10g0560700
				Os10g0560900	Aminotransferase, classes I and II family protein, expressed; Os10g0560900 protein; cDNA clone:J023099J24, full insert sequence [Source:UniProtKB/TrEMBL;Acc:Q7XC62]
				Os10g0561000
				Os10g0561100	Os10g0561100 protein; Oxidoreductase, zinc-binding dehydrogenase family protein, expressed; Putative quinone oxidoreductase; cDNA clone:002-172-G10, full insert sequence [Source:UniProtKB/TrEMBL;Acc:Q336S6]
				Os10g0561200	Os10g0561200 protein [Source:UniProtKB/TrEMBL;Acc:Q0IVP4]
				Os10g0561250
				Os10g0561300	Hexose carrier protein HEX6, putative, expressed; Os10g0561300 protein; Putative hexose carrier protein; Putative monosaccharide transporter; cDNA clone:J013148F21, full insert sequence [Source:UniProtKB/TrEMBL;Acc:Q9AUT4]
				Os10g0561400	Os10g0561400 protein [Source:UniProtKB/TrEMBL;Acc:Q0IVP2]
				Os10g0561500	Os10g0561500 protein; Putative uncharacterized protein OSJNBb0089A17.2; U-box domain containing protein, expressed [Source:UniProtKB/TrEMBL;Acc:Q336S5]
				Os10g0561600
				Os10g0561800	Homeobox-leucine zipper protein HOX1 [Source:UniProtKB/Swiss-Prot;Acc:Q7XC54]
				Os10g0561900	Dual specificity phosphatase, catalytic domain containing protein, expressed; Os10g0561900 protein; Putative uncharacterized protein OSJNBb0089A17.7; cDNA clone:J033116I08, full insert sequence [Source:UniProtKB/TrEMBL;Acc:Q7XC53]
				Os10g0562000	Expressed protein; Os10g0562000 protein; Putative uncharacterized protein OSJNBb0089A17.6 [Source:UniProtKB/TrEMBL;Acc:Q7XC52]
				Os10g0562100	MCB1 protein, putative, expressed; Os10g0562100 protein; Putative Myb-related protein [Source:UniProtKB/TrEMBL;Acc:Q7XC51]
				Os10g0562200	Lipase family protein; Os10g0562200 protein; Putative lipase [Source:UniProtKB/TrEMBL;Acc:Q7XC50]
				Os10g0562500	Os10g0562500 protein [Source:UniProtKB/TrEMBL;Acc:Q0IVN4]
				Os10g0562550
				Os10g0562600	Expressed protein [Source:UniProtKB/TrEMBL;Acc:Q7XC47]
				Os10g0562700	BZIP, putative, expressed; Os10g0562700 protein; Putative leucine zipper protein; cDNA, clone: J100070J24, full insert sequence [Source:UniProtKB/TrEMBL;Acc:Q9AQW1]
				Os10g0563000	Os10g0563000 protein; Palmitoyl protein thioesterase containing protein, expressed; cDNA clone:J023126M16, full insert sequence [Source:UniProtKB/TrEMBL;Acc:Q336S3]
				Os10g0563200	Os10g0563200 protein [Source:UniProtKB/TrEMBL;Acc:Q0IVM9]
				Os10g0563300	Os10g0563300 protein; Putative WD40 protein; WD-repeat protein 8, putative, expressed [Source:UniProtKB/TrEMBL;Acc:Q7XC41]
				Os10g0563400	Expressed protein; Os10g0563400 protein; Putative uncharacterized protein OSJNBa0027P10.2; cDNA clone:J033109B11, full insert sequence [Source:UniProtKB/TrEMBL;Acc:Q7XC40]
				Os10g0563500	Os10g0563500 protein [Source:UniProtKB/TrEMBL;Acc:Q0IVM6]
				Os10g0563550
				Os10g0563600	Peptide methionine sulfoxide reductase A4, chloroplastic [Source:UniProtKB/Swiss-Prot;Acc:Q336R9]
				Os10g0563700	Nucleoside diphosphate kinase [Source:UniProtKB/TrEMBL;Acc:Q7XC37]
				Os10g0563800	Expressed protein; Os10g0563800 protein; Putative uncharacterized protein OSJNBa0027P10.25 [Source:UniProtKB/TrEMBL;Acc:Q7XC36]
				Os10g0563900	Cyclin-P4-1 [Source:UniProtKB/Swiss-Prot;Acc:Q7XC35]
				Os10g0564000	KH domain-containing protein, putative, expressed; Putative nucleic acid binding protein; cDNA, clone: J100061G17, full insert sequence [Source:UniProtKB/TrEMBL;Acc:Q7XC34]
				Os10g0564100	Mediator complex subunit SOH1, putative, expressed; Os10g0564100 protein; Putative uncharacterized protein OSJNBa0027P10.17; cDNA clone:J023012G10, full insert sequence [Source:UniProtKB/TrEMBL;Acc:Q336R8]
				Os10g0564150
				Os10g0564200	Expressed protein; Os10g0564200 protein; Putative uncharacterized protein OSJNBa0027P10.21 [Source:UniProtKB/TrEMBL;Acc:Q7XC32]
				Os10g0564300	60S ribosomal protein L27 [Source:UniProtKB/TrEMBL;Acc:Q7XC31]
				Os10g0564400	Os10g0564400 protein; Phospho-2-dehydro-3-deoxyheptonate aldolase 2, chloroplast, putative, expressed; cDNA clone:002-145-A06, full insert sequence [Source:UniProtKB/TrEMBL;Acc:Q336R7]
				Os10g0564450
				Os10g0564500	Serine/threonine-protein kinase SAPK3 [Source:UniProtKB/Swiss-Prot;Acc:P0C5D6]
				Os10g0564800	Calcineurin B-like protein 1 [Source:UniProtKB/Swiss-Prot;Acc:Q7XC27]
				Os10g0564900	Casein kinase II beta-4 subunit, putative, expressed; Os10g0564900 protein; cDNA clone:J013051E04, full insert sequence [Source:UniProtKB/TrEMBL;Acc:Q336R6]
				Os10g0565000	ICE-like protease p20 domain containing protein, expressed; Os10g0565000 protein; Putative phosphatidylinositol-4-phosphate 5-kinase [Source:UniProtKB/TrEMBL;Acc:Q7XC25]
				Os10g0565100	Putative uncharacterized protein OSJNBa0027P10.23 [Source:UniProtKB/TrEMBL;Acc:Q9AY36]
				Os10g0565150
				Os10g0565200
				Os10g0565300	C2 domain-containing protein, putative, expressed; Os10g0565300 protein [Source:UniProtKB/TrEMBL;Acc:Q336R4]
10	22342001	22476000	230.57	Os10g0565401
				Os10g0565500	Os10g0565500 protein [Source:UniProtKB/TrEMBL;Acc:Q0IVK8]
				Os10g0565600	E3 ubiquitin-protein ligase BRE1-like 2 [Source:UniProtKB/Swiss-Prot;Acc:Q336R3]
				Os10g0565700
				Os10g0566050	Os10g0566050 protein [Source:UniProtKB/TrEMBL;Acc:C7J7E5]
				Os10g0566200
				Os10g0566300	F-box domain containing protein, expressed; Os10g0566300 protein; Putative uncharacterized protein OSJNBa0057L21.4 [Source:UniProtKB/TrEMBL;Acc:Q7XC13]
				Os10g0566400	Zinc finger, C3HC4 type family protein, expressed; cDNA clone:002-149-F01, full insert sequence [Source:UniProtKB/TrEMBL;Acc:Q336R1]
				Os10g0566700	Chloroplast chaperonin 10, putative, expressed; Os10g0566700 protein; Putative chloroplast chaperonin [Source:UniProtKB/TrEMBL;Acc:Q7XC09]
				Os10g0566800	Class III peroxidase 129; Os10g0566800 protein; Peroxidase family protein, expressed; Putative peroxidase; cDNA clone:001-113-F01, full insert sequence [Source:UniProtKB/TrEMBL;Acc:Q7XC08]
				Os10g0566900	Os10g0566900 protein; Pentatricopeptide, putative, expressed; Putative uncharacterized protein OSJNBa0057L21.18; cDNA clone:J033059A21, full insert sequence [Source:UniProtKB/TrEMBL;Acc:Q7XC07]
				Os10g0567000	CrcB-like protein, expressed; Os10g0567000 protein; cDNA clone:J033127B07, full insert sequence [Source:UniProtKB/TrEMBL;Acc:Q108X7]
				Os10g0567100	Chlorophyll a oxygenase, putative, expressed; Os10g0567100 protein; cDNA clone:001-114-D11, full insert sequence [Source:UniProtKB/TrEMBL;Acc:Q336R0]
				Os10g0567200	Os10g0567200 protein [Source:UniProtKB/TrEMBL;Acc:Q0IVJ7]
10	22490001	22512000	142.13	Os10g0567500	Intron maturase, type II family protein, putative, expressed; Os10g0567500 protein; Putative uncharacterized protein OSJNBa0057L21.15 [Source:UniProtKB/TrEMBL;Acc:Q7XC02]
				Os10g0567600	Expressed protein; Os10g0567600 protein; Putative uncharacterized protein OSJNBa0057L21.14 [Source:UniProtKB/TrEMBL;Acc:Q7XC01]
				Os10g0567800	Dynamin-related protein 1C, putative, expressed; Os10g0567800 protein; Putative phragmoplastin; cDNA clone:J033007I10, full insert sequence [Source:UniProtKB/TrEMBL;Acc:Q7XBZ9]
11	1	96000	635.9	Os11g0100100
				Os11g0100150
				Os11g0100200	Os11g0100200 protein; RNA recognition motif family protein, expressed [Source:UniProtKB/TrEMBL;Acc:Q2RBS3]
				Os11g0100300	Expressed protein; Os11g0100300 protein [Source:UniProtKB/TrEMBL;Acc:Q2QZ00]
				Os11g0100600	Hydrolase, alpha/beta fold family protein; Hydrolase, alpha/beta fold family protein, expressed; Os11g0100600 protein; Os12g0100500 protein [Source:UniProtKB/TrEMBL;Acc:Q2QYZ9]
				Os11g0100800	Exo70 exocyst complex subunit family protein [Source:UniProtKB/TrEMBL;Acc:Q2RBS0]
				Os11g0101200	CCT motif family protein [Source:UniProtKB/TrEMBL;Acc:Q2QYZ4]
				Os11g0102100	WUSCHEL-related homeobox 3 [Source:UniProtKB/Swiss-Prot;Acc:Q33DK1]
				Os11g0102200	Phototropin-1B [Source:UniProtKB/Swiss-Prot;Acc:Q2RBR1]
				Os11g0102301
11	99001	1671000	420.14	Os11g0102500
				Os11g0102600	Os11g0102600 protein; Os12g0102200 protein; Tonneau 1b, putative, expressed [Source:UniProtKB/TrEMBL;Acc:Q2QYY5]
				Os11g0102700	Os11g0102700 protein; Ulp1 protease family, C-terminal catalytic domain containing protein, expressed; cDNA clone:J013071J20, full insert sequence [Source:UniProtKB/TrEMBL;Acc:Q2RBQ7]
				Os11g0102800	Os11g0102800 protein [Source:UniProtKB/TrEMBL;Acc:Q7XXS1]
				Os11g0102900	Leucine-rich repeat family protein, putative, expressed [Source:UniProtKB/TrEMBL;Acc:Q2RBQ5]
				Os11g0103000	Os11g0103000 protein; Pentatricopeptide, putative [Source:UniProtKB/TrEMBL;Acc:Q2RBQ4]
				Os11g0103100
				Os11g0103150
				Os11g0103400
				Os11g0103550	Expressed protein [Source:UniProtKB/TrEMBL;Acc:Q2RBP9]
				Os11g0103700	Mitochondrial substrate carrier family protein, putative, expressed; Os11g0103700 protein; cDNA clone:J033061A09, full insert sequence [Source:UniProtKB/TrEMBL;Acc:Q2RBP8]
				Os11g0103800
				Os11g0104050	Os11g0103900 protein; Sec61beta family protein, expressed; cDNA, clone: J100071F07, full insert sequence [Source:UniProtKB/TrEMBL;Acc:Q2RBP5]
				Os11g0104150	Os11g0104150 protein [Source:UniProtKB/TrEMBL;Acc:C7J8C8]
				Os11g0104220
				Os11g0104240
				Os11g0104260
				Os11g0104300	Os11g0104300 protein [Source:UniProtKB/TrEMBL;Acc:Q0IV93]
				Os11g0104350
				Os11g0104400	Omega-3 fatty acid desaturase, chloroplast, putative, expressed [Source:UniProtKB/TrEMBL;Acc:H2KW25]
				Os11g0104800
				Os11g0104833
				Os11g0104866
				Os11g0104900	Clathrin heavy chain 1 [Source:UniProtKB/Swiss-Prot;Acc:Q2RBN7]
				Os11g0105000	Probable calcium-binding protein CML25/26 [Source:UniProtKB/Swiss-Prot;Acc:Q2QYW1]
				Os11g0105350
				Os11g0105400	Os11g0105400 protein; Ribosomal protein L10 containing protein, expressed; cDNA clone:J013116N21, full insert sequence [Source:UniProtKB/TrEMBL;Acc:Q2RBN3]
				Os11g0105750	Putative uncharacterized protein [Source:UniProtKB/TrEMBL;Acc:B9GBE2]
				Os11g0105775
				Os11g0105800	Os11g0105800 protein; Phosphatidate cytidylyltransferase family protein, expressed; cDNA clone:002-170-G04, full insert sequence [Source:UniProtKB/TrEMBL;Acc:Q2RBN0]
				Os11g0105901
				Os11g0106000	Os11g0106000 protein [Source:UniProtKB/TrEMBL;Acc:Q0IV84]
				Os11g0106083
				Os11g0106100
				Os11g0106200	cDNA clone:J013071M22, full insert sequence [Source:UniProtKB/TrEMBL;Acc:B7ECH1]
				Os11g0106400	Os11g0106400 protein; Ubiquitin-activating enzyme E1 2, putative, expressed [Source:UniProtKB/TrEMBL;Acc:Q2RBM4]
				Os11g0106550
				Os11g0106700	Putative uncharacterized protein [Source:UniProtKB/TrEMBL;Acc:B9GBF4]
				Os11g0106800
				Os11g0106900	LOB domain protein 12, putative, expressed; Os11g0106900 protein; Os12g0106200 protein; cDNA, clone: J065205C18, full insert sequence [Source:UniProtKB/TrEMBL;Acc:Q2QYU3]
				Os11g0107000	Expressed protein; Os11g0107000 protein; cDNA clone:J013032I12, full insert sequence [Source:UniProtKB/TrEMBL;Acc:Q2RBL8]
				Os11g0107266	Putative uncharacterized protein [Source:UniProtKB/TrEMBL;Acc:A3C7U1]
				Os11g0107400	Major Facilitator Superfamily protein, expressed; Os11g0107400 protein [Source:UniProtKB/TrEMBL;Acc:Q2RBL6]
				Os11g0107425
				Os11g0107450	Os11g0107450 protein [Source:UniProtKB/TrEMBL;Acc:C7J8D1]
				Os11g0107500	Macrophage migration inhibitory factor family protein, expressed; Os11g0107500 protein; cDNA clone:J023050K24, full insert sequence [Source:UniProtKB/TrEMBL;Acc:Q2RBL5]
				Os11g0107600	PRA1 family protein, expressed [Source:UniProtKB/TrEMBL;Acc:Q2RBL4]
				Os11g0107700	Leucine Rich Repeat family protein, expressed; cDNA clone:002-138-G09, full insert sequence [Source:UniProtKB/TrEMBL;Acc:B7F2I6]
				Os11g0108650
				Os11g0108700
				Os11g0108800	Protein kinase domain containing protein, expressed [Source:UniProtKB/TrEMBL;Acc:Q2RBK1]
				Os11g0108932	Os11g0108932 protein [Source:UniProtKB/TrEMBL;Acc:C7J8D3]
				Os11g0109000	Probable protein phosphatase 2C 73 [Source:UniProtKB/Swiss-Prot;Acc:Q2RBJ6]
				Os11g0109050
				Os11g0109301
				Os11g0109400	Os11g0109400 protein; Sodium/hydrogen exchanger family protein, expressed; cDNA clone:J023077P16, full insert sequence [Source:UniProtKB/TrEMBL;Acc:Q2RBJ3]
				Os11g0109500	Os11g0109500 protein [Source:UniProtKB/TrEMBL;Acc:Q0IV67]
				Os11g0109600	Vegetative storage protein, putative [Source:UniProtKB/TrEMBL;Acc:H2KWB6]
				Os11g0109616
				Os11g0109633	Putative uncharacterized protein [Source:UniProtKB/TrEMBL;Acc:H2KW45]
				Os11g0109666
				Os11g0109700	Os11g0109700 protein [Source:UniProtKB/TrEMBL;Acc:Q2RBJ0]
				Os11g0109800	Os11g0109800 protein; Pentatricopeptide, putative, expressed [Source:UniProtKB/TrEMBL;Acc:Q2RBI9]
				Os11g0109900	Double-stranded RNA-binding protein 7 [Source:UniProtKB/Swiss-Prot;Acc:Q0IV63]
				Os11g0109933
				Os11g0109950
				Os11g0110000
				Os11g0110033
				Os11g0110066	cDNA, clone: J065191E12, full insert sequence [Source:UniProtKB/TrEMBL;Acc:B7F8Y2]
				Os11g0110100	Os11g0110100 protein [Source:UniProtKB/TrEMBL;Acc:Q0IV61]
				Os11g0110200
				Os11g0110901
				Os11g0111000	Expressed protein; Os11g0111000 protein [Source:UniProtKB/TrEMBL;Acc:Q2RBH5]
				Os11g0111101
				Os11g0111200	Transposon protein, putative, CACTA, En/Spm sub-class, expressed [Source:UniProtKB/TrEMBL;Acc:Q2RBH4]
				Os11g0111800	Expressed protein [Source:UniProtKB/TrEMBL;Acc:A3C7W7]
				Os11g0111900	BTB/POZ domain containing protein, expressed; Os11g0111900 protein; cDNA clone:006-306-D04, full insert sequence; cDNA clone:006-310-F06, full insert sequence [Source:UniProtKB/TrEMBL;Acc:Q2RBG8]
				Os11g0112000
				Os11g0112050	Os11g0112100 protein [Source:UniProtKB/TrEMBL;Acc:C7J8E8]
				Os11g0112100
				Os11g0112200	Class III peroxidase 131; Os11g0112200 protein [Source:UniProtKB/TrEMBL;Acc:Q5U1G2]
				Os11g0112300	Expressed protein; cDNA clone:J023019I07, full insert sequence [Source:UniProtKB/TrEMBL;Acc:Q2RBG4]
				Os11g0112400	Class III peroxidase 130; Peroxidase 52, putative, expressed; cDNA, clone: J090061H15, full insert sequence [Source:UniProtKB/TrEMBL;Acc:Q5U1G3]
				Os11g0112650
				Os11g0112800	Os11g0112800 protein; Saposin-like type B, region 1 family protein, expressed [Source:UniProtKB/TrEMBL;Acc:Q0IV51]
				Os11g0112900
				Os11g0113032
				Os11g0113100	Dual specificity phosphatase, catalytic domain containing protein, expressed; Os11g0113100 protein; cDNA clone:J023127J23, full insert sequence [Source:UniProtKB/TrEMBL;Acc:Q2RBF6]
				Os11g0113150
				Os11g0113200
				Os11g0113300	Expressed protein; Os11g0113300 protein; cDNA clone:J033020F07, full insert sequence [Source:UniProtKB/TrEMBL;Acc:Q2RBF4]
				Os11g0113700	CBL-interacting protein kinase 15 [Source:UniProtKB/Swiss-Prot;Acc:Q2RBF0]
				Os11g0113900	Zinc finger, C3HC4 type family protein [Source:UniProtKB/TrEMBL;Acc:Q2RBE9]
				Os11g0114000	Zinc finger, C3HC4 type family protein [Source:UniProtKB/TrEMBL;Acc:Q2RBE8]
				Os11g0114150	Expressed protein; Os11g0114000 protein; cDNA, clone: J065119C11, full insert sequence [Source:UniProtKB/TrEMBL;Acc:Q2RBE7]
				Os11g0114300	Expressed protein; Os11g0114200 protein; cDNA clone:002-102-B05, full insert sequence [Source:UniProtKB/TrEMBL;Acc:Q2RBE5]
				Os11g0114600	Probable serine/threonine-protein kinase WNK7 [Source:UniProtKB/Swiss-Prot;Acc:Q2RBE3]
				Os11g0114700	Nucleotidyltransferase family protein, putative, expressed; Os11g0114700 protein; cDNA clone:J013072K15, full insert sequence [Source:UniProtKB/TrEMBL;Acc:Q2RBE2]
				Os11g0114800	Pentatricopeptide, putative [Source:UniProtKB/TrEMBL;Acc:Q2RBE0]
				Os11g0114900	Non-specific lipid-transfer protein [Source:UniProtKB/TrEMBL;Acc:Q0IV40]
				Os11g0115100	Non-specific lipid-transfer protein 3 [Source:UniProtKB/Swiss-Prot;Acc:Q2QYL3]
				Os11g0115301
				Os11g0115350	Non-specific lipid-transfer protein 2A [Source:UniProtKB/Swiss-Prot;Acc:Q7XJ39]
				Os11g0115375
				Os11g0115400	Non-specific lipid-transfer protein [Source:UniProtKB/TrEMBL;Acc:Q7XBA6]
				Os11g0115800	Putative uncharacterized protein [Source:UniProtKB/TrEMBL;Acc:B9G919]
				Os11g0116000	Non-specific lipid-transfer protein [Source:UniProtKB/TrEMBL;Acc:Q2RBD1]
				Os11g0116200	Non-specific lipid-transfer protein [Source:UniProtKB/TrEMBL;Acc:Q6ZX06]
				Os11g0116300	Chalcone-flavanone isomerase family protein, expressed; Os11g0116300 protein; cDNA clone:001-028-D03, full insert sequence [Source:UniProtKB/TrEMBL;Acc:Q2RBC7]
				Os11g0116400	Elongation factor P, putative, expressed; Os11g0116400 protein; cDNA clone:006-206-B05, full insert sequence [Source:UniProtKB/TrEMBL;Acc:Q2RBC6]
				Os11g0116500	Os11g0116500 protein [Source:UniProtKB/TrEMBL;Acc:Q0IV31]
				Os11g0116550	Putative uncharacterized protein [Source:UniProtKB/TrEMBL;Acc:B9G923]
				Os11g0116600
				Os11g0116900	WRKY DNA binding domain containing protein, expressed [Source:UniProtKB/TrEMBL;Acc:Q2RBC3]
				Os11g0117300
				Os11g0117400	Os11g0117400 protein [Source:UniProtKB/TrEMBL;Acc:B9G925]
				Os11g0117500	Os11g0117500 protein; WRKY DNA binding domain containing protein, expressed [Source:UniProtKB/TrEMBL;Acc:Q2RBB8]
				Os11g0117600	Os11g0117600 protein; WRKY DNA binding domain containing protein, expressed [Source:UniProtKB/TrEMBL;Acc:Q2RBB7]
				Os11g0117700	Expressed protein; Os11g0117700 protein [Source:UniProtKB/TrEMBL;Acc:Q2RBB6]
				Os11g0117900	Putative uncharacterized protein [Source:UniProtKB/TrEMBL;Acc:B9G928]
				Os11g0118000	Hydrolase, alpha/beta fold family protein, expressed; Os11g0118000 protein [Source:UniProtKB/TrEMBL;Acc:Q2RBB3]
				Os11g0118200	cDNA clone:001-127-H03, full insert sequence [Source:UniProtKB/TrEMBL;Acc:B7EY38]
				Os11g0118300	Os11g0118300 protein; RPT2, putative, expressed; cDNA clone:J013001C20, full insert sequence [Source:UniProtKB/TrEMBL;Acc:Q2RBB0]
				Os11g0118350
				Os11g0118400	Os11g0118400 protein [Source:UniProtKB/TrEMBL;Acc:Q0IV22]
				Os11g0118500	Transposon protein, putative, Mutator sub-class, expressed [Source:UniProtKB/TrEMBL;Acc:Q2RBA9]
				Os11g0118600	Expressed protein; Os11g0118600 protein; Os12g0117800 protein; cDNA clone:J033072G17, full insert sequence [Source:UniProtKB/TrEMBL;Acc:Q2QYI6]
				Os11g0118800	Expressed protein; Os11g0118800 protein; cDNA clone:J023041H23, full insert sequence [Source:UniProtKB/TrEMBL;Acc:Q2RBA7]
				Os11g0118875
				Os11g0118950
				Os11g0119100
				Os11g0119200	Os11g0119200 protein; Zinc finger, C3HC4 type family protein, expressed; cDNA clone:J033119L05, full insert sequence [Source:UniProtKB/TrEMBL;Acc:Q2RBA3]
				Os11g0119311
				Os11g0119700
				Os11g0119800
				Os11g0119900	Expressed protein [Source:UniProtKB/TrEMBL;Acc:Q2RB98]
				Os11g0120100	Harpin-induced protein 1 containing protein, expressed; cDNA clone:J033064O15, full insert sequence [Source:UniProtKB/TrEMBL;Acc:Q2RB97]
				Os11g0120200	Expressed protein; Os11g0120200 protein [Source:UniProtKB/TrEMBL;Acc:Q2RB96]
				Os11g0120300	Eukaryotic translation initiation factor 2B family protein, putative, expressed; cDNA, clone: J065167I06, full insert sequence [Source:UniProtKB/TrEMBL;Acc:Q2RB95]
				Os11g0120600	Os11g0120600 protein [Source:UniProtKB/TrEMBL;Acc:Q0IV11]
				Os11g0120725
				Os11g0120850
				Os11g0121000	Putative uncharacterized protein [Source:UniProtKB/TrEMBL;Acc:B9G937]
				Os11g0121300	Expressed protein; Os11g0121300 protein; cDNA, clone: J053073I05, full insert sequence [Source:UniProtKB/TrEMBL;Acc:Q2RB88]
				Os11g0121400	Os11g0121400 protein; Serine/threonine-protein kinase NAK, putative, expressed; cDNA clone:J033088N21, full insert sequence [Source:UniProtKB/TrEMBL;Acc:Q2RB87]
				Os11g0121500	Os11g0121500 protein [Source:UniProtKB/TrEMBL;Acc:Q0IV07]
				Os11g0121600	Os11g0121600 protein [Source:UniProtKB/TrEMBL;Acc:Q0IV06]
				Os11g0122150	Os11g0121800 protein [Source:UniProtKB/TrEMBL;Acc:C7J8I1]
				Os11g0122800	Putative uncharacterized protein [Source:UniProtKB/TrEMBL;Acc:B9G942]
				Os11g0123033	Os11g0123033 protein [Source:UniProtKB/TrEMBL;Acc:C7J8I2]
				Os11g0123066	Os11g0123066 protein [Source:UniProtKB/TrEMBL;Acc:C7J8I3]
				Os11g0123400	Putative uncharacterized protein [Source:UniProtKB/TrEMBL;Acc:B9G947]
				Os11g0123500	Os11g0123500 protein; SNF7 family protein, expressed [Source:UniProtKB/TrEMBL;Acc:Q2RB64]
				Os11g0123600	Sodium/hydrogen exchanger family protein [Source:UniProtKB/TrEMBL;Acc:Q2RB63]
				Os11g0124300	Protein SCARECROW 1 [Source:UniProtKB/Swiss-Prot;Acc:Q2RB59]
				Os11g0124500	Putative uncharacterized protein [Source:UniProtKB/TrEMBL;Acc:B9G951]
				Os11g0124900	Glycosyl transferase family 8 protein, expressed; Os11g0124900 protein; cDNA clone:001-123-G06, full insert sequence [Source:UniProtKB/TrEMBL;Acc:Q2RB54]
				Os11g0125500	Os11g0125500 protein; Pentatricopeptide, putative, expressed; cDNA clone:J023006B12, full insert sequence [Source:UniProtKB/TrEMBL;Acc:Q2RB50]
				Os11g0125601
				Os11g0125700
				Os11g0125900	GDA1/CD39 family protein, expressed [Source:UniProtKB/TrEMBL;Acc:Q2RB47]
				Os11g0126100	MATE efflux family protein, expressed; Os11g0126100 protein [Source:UniProtKB/TrEMBL;Acc:Q2RB46]
				Os11g0126250
				Os11g0126400	Putative uncharacterized protein [Source:UniProtKB/TrEMBL;Acc:B9G957]
				Os11g0126500
				Os11g0126800	Os11g0126800 protein [Source:UniProtKB/TrEMBL;Acc:Q0IUZ4]
				Os11g0126900	Os11g0126900 protein [Source:UniProtKB/TrEMBL;Acc:Q0IUZ3]
				Os11g0127000	No apical meristem protein; Os11g0127000 protein [Source:UniProtKB/TrEMBL;Acc:Q2RB39]
				Os11g0127600	NAC-domain containing protein 21/22, putative, expressed; Os11g0127600 protein; cDNA clone:J013121J10, full insert sequence [Source:UniProtKB/TrEMBL;Acc:Q2RB33]
				Os11g0127700	Expressed protein; Os11g0127700 protein [Source:UniProtKB/TrEMBL;Acc:Q2RB32]
				Os11g0127800	FHA domain containing protein, expressed; Os11g0127800 protein; cDNA clone:001-007-F09, full insert sequence; cDNA clone:006-301-G06, full insert sequence; cDNA clone:006-308-H05, full insert sequence [Source:UniProtKB/TrEMBL;Acc:Q2RB31]
				Os11g0127900	40S ribosomal protein S16 [Source:UniProtKB/Swiss-Prot;Acc:Q0IQF7]
				Os11g0127951
				Os11g0128000	Secondary cell wall-related glycosyltransferase family 47, putative, expressed; cDNA, clone: J100073C15, full insert sequence [Source:UniProtKB/TrEMBL;Acc:Q2RB29]
				Os11g0128300	Os11g0128300 protein; ZF-HD protein dimerisation region containing protein, expressed; cDNA clone:001-120-C04, full insert sequence [Source:UniProtKB/TrEMBL;Acc:Q2RB28]
				Os11g0128400	CDC45-like protein, expressed; Os11g0128400 protein; cDNA clone:J033089K18, full insert sequence [Source:UniProtKB/TrEMBL;Acc:Q2RB27]
				Os11g0128500	Myb-like DNA-binding domain containing protein, expressed; Os11g0128500 protein; cDNA, clone: J065176M15, full insert sequence [Source:UniProtKB/TrEMBL;Acc:Q2RB26]
				Os11g0128600	Os11g0128600 protein [Source:UniProtKB/TrEMBL;Acc:Q2RB25]
				Os11g0128700	Expressed protein [Source:UniProtKB/TrEMBL;Acc:Q2RB24]
				Os11g0128800	Homoserine dehydrogenase [Source:UniProtKB/TrEMBL;Acc:Q2RB23]
				Os11g0128932
				Os11g0129000	MatE family protein, expressed; Os12g0125800 protein [Source:UniProtKB/TrEMBL;Acc:Q2QYB3]
				Os11g0129200	Os11g0129100 protein [Source:UniProtKB/TrEMBL;Acc:A3C869]
				Os11g0129301
				Os11g0129500
				Os11g0129600	Phagocytosis and cell motility protein ELMO1, putative, expressed [Source:UniProtKB/TrEMBL;Acc:H2KWM0]
				Os11g0129700	Os11g0129700 protein [Source:UniProtKB/TrEMBL;Acc:C7J9D0]
				Os11g0129800
				Os11g0130100	Os11g0130100 protein [Source:UniProtKB/TrEMBL;Acc:Q0IUX2]
				Os11g0130200	Expressed protein; Os11g0130200 protein; cDNA clone:001-028-C06, full insert sequence [Source:UniProtKB/TrEMBL;Acc:Q2RB12]
				Os11g0130300	Nse1 non-SMC component of SMC5-6 complex family protein, expressed; Os11g0130300 protein [Source:UniProtKB/TrEMBL;Acc:Q2RB11]
				Os11g0130400	Harpin-induced protein 1 containing protein, expressed; Os11g0130400 protein [Source:UniProtKB/TrEMBL;Acc:Q2RB10]
				Os11g0130500	Os11g0130500 protein [Source:UniProtKB/TrEMBL;Acc:C7J8M0]
				Os11g0130600
				Os11g0130700	Putative uncharacterized protein [Source:UniProtKB/TrEMBL;Acc:B9G976]
				Os11g0130800	Os11g0130800 protein [Source:UniProtKB/TrEMBL;Acc:Q0IUW7]
				Os11g0130900	Putative uncharacterized protein [Source:UniProtKB/TrEMBL;Acc:B9G977]
				Os11g0131100	Os11g0131100 protein [Source:UniProtKB/TrEMBL;Acc:Q0IUW5]
				Os11g0131200	Putative uncharacterized protein [Source:UniProtKB/TrEMBL;Acc:B9G978]
				Os11g0131300	F-box domain containing protein, expressed [Source:UniProtKB/TrEMBL;Acc:Q2RB02]
				Os11g0131400	Pentatricopeptide, putative, expressed [Source:UniProtKB/TrEMBL;Acc:Q2RB01]
				Os11g0131600	YDG/SRA domain containing protein [Source:UniProtKB/TrEMBL;Acc:Q2RB00]
				Os11g0131700	Small zinc finger, putative, expressed; cDNA, clone: J100058A16, full insert sequence [Source:UniProtKB/TrEMBL;Acc:Q2RAZ9]
				Os11g0131800
				Os11g0131900	Alpha-L-arabinofuranosidase C-terminus family protein, expressed; Os11g0131900 protein; cDNA clone:J013002I08, full insert sequence [Source:UniProtKB/TrEMBL;Acc:Q2RAZ7]
				Os11g0132000
				Os11g0132100	Os11g0132100 protein; Pectinesterase inhibitor domain containing protein, expressed [Source:UniProtKB/TrEMBL;Acc:Q2RAZ6]
				Os11g0132400	Os11g0132400 protein [Source:UniProtKB/TrEMBL;Acc:Q0IUV7]
				Os11g0132501
				Os11g0132600	Alpha-L-arabinofuranosidase C-terminus family protein, expressed; Os11g0132600 protein [Source:UniProtKB/TrEMBL;Acc:Q2RAZ2]
				Os11g0132700	Os11g0132700 protein; cDNA clone:J033124M23, full insert sequence [Source:UniProtKB/TrEMBL;Acc:Q0IUV5]
				Os11g0133001	Serine/threonine-protein kinase [Source:UniProtKB/TrEMBL;Acc:Q0IUV4]
				Os11g0133100
				Os11g0133200	Pentatricopeptide, putative [Source:UniProtKB/TrEMBL;Acc:Q2RAY5]
				Os11g0133300	D-mannose binding lectin family protein, expressed; cDNA clone:J033099B16, full insert sequence [Source:UniProtKB/TrEMBL;Acc:Q2RAY4]
				Os11g0133500	Serine/threonine-protein kinase [Source:UniProtKB/TrEMBL;Acc:Q2RAY2]
				Os11g0133600	Heterogeneous nuclear ribonucleoprotein, putative, expressed; Os11g0133600 protein; cDNA clone:001-014-D07, full insert sequence [Source:UniProtKB/TrEMBL;Acc:Q2RAY1]
				Os11g0133800	Putative uncharacterized protein [Source:UniProtKB/TrEMBL;Acc:B9G990]
				Os11g0133850
				Os11g0133900	Os11g0133900 protein [Source:UniProtKB/TrEMBL;Acc:Q0IUU7]
				Os11g0134100
				Os11g0134166
				Os11g0134300	CBL-interacting protein kinase 33 [Source:UniProtKB/Swiss-Prot;Acc:Q2RAX3]
				Os11g0134400	Putative calmodulin-like protein 2 [Source:UniProtKB/Swiss-Prot;Acc:Q0IUU4]
				Os11g0134500	Glutamate-rich WD repeat-containing protein 1, putative, expressed; Os11g0134500 protein; cDNA clone:J023031P19, full insert sequence [Source:UniProtKB/TrEMBL;Acc:Q2RAX1]
				Os11g0134600	Expressed protein; Os11g0134600 protein [Source:UniProtKB/TrEMBL;Acc:Q2RAX0]
				Os11g0134700	Latex-abundant protein, putative, expressed; Os11g0134700 protein; cDNA clone:J013001B03, full insert sequence [Source:UniProtKB/TrEMBL;Acc:Q2RAW9]
				Os11g0134900	Major facilitator superfamily antiporter, putative, expressed; Os11g0134900 protein [Source:UniProtKB/TrEMBL;Acc:Q2RAW8]
				Os11g0134950
				Os11g0135000	Major facilitator superfamily antiporter, putative, expressed; Os11g0135000 protein [Source:UniProtKB/TrEMBL;Acc:Q2RAW4]
				Os11g0135300	Major facilitator superfamily antiporter, putative [Source:UniProtKB/TrEMBL;Acc:Q2RAW1]
				Os11g0135400	60S acidic ribosomal protein P0, putative, expressed [Source:UniProtKB/TrEMBL;Acc:Q2RAW0]
				Os11g0135900	Os11g0135900 protein; Transporter, putative, expressed [Source:UniProtKB/TrEMBL;Acc:Q2RAV7]
				Os11g0136101
11	1672001	2082000	417.37	Os11g0136300	Integral membrane protein DUF6 containing protein [Source:UniProtKB/TrEMBL;Acc:Q2RAV3]
				Os11g0136400
				Os11g0136500	Os11g0136500 protein [Source:UniProtKB/TrEMBL;Acc:Q0IUT0]
				Os11g0136600	Calcium-dependent protein kinase, isoform 2, putative, expressed; Os11g0136600 protein [Source:UniProtKB/TrEMBL;Acc:Q2RAV0]
				Os11g0136701	Expressed protein [Source:UniProtKB/TrEMBL;Acc:A3C8E0]
				Os11g0136800	Dual specificity phosphatase, catalytic domain containing protein, expressed; Os11g0136800 protein; cDNA clone:001-120-E08, full insert sequence [Source:UniProtKB/TrEMBL;Acc:Q2RAU9]
				Os11g0137000	Probable auxin efflux carrier component 1b [Source:UniProtKB/Swiss-Prot;Acc:P0C0X5]
				Os11g0137100	Putative uncharacterized protein [Source:UniProtKB/TrEMBL;Acc:B9G9A5]
				Os11g0137200	Hydroxymethylglutaryl-CoA lyase, mitochondrial, putative, expressed [Source:UniProtKB/TrEMBL;Acc:Q2RAU5]
				Os11g0137300	Os11g0137300 protein [Source:UniProtKB/TrEMBL;Acc:Q0IUS4]
				Os11g0137400
				Os11g0137500	Os11g0137500 protein; Transcription initiation factor IIE, alpha subunit, putative, expressed; cDNA clone:J023044M12, full insert sequence [Source:UniProtKB/TrEMBL;Acc:Q2RAU2]
				Os11g0138300
				Os11g0138350
				Os11g0138400	Putative uncharacterized protein [Source:UniProtKB/TrEMBL;Acc:B9G9B5]
				Os11g0138600	Os11g0138600 protein; Phosphoglycerate mutase family protein, expressed [Source:UniProtKB/TrEMBL;Acc:Q2RAT4]
				Os11g0138700	Kelch motif family protein, expressed; Os11g0138700 protein [Source:UniProtKB/TrEMBL;Acc:Q2RAT3]
				Os11g0138900	HSR203J, putative, expressed; Os11g0138900 protein; cDNA clone:001-028-B01, full insert sequence; cDNA clone:006-206-B11, full insert sequence [Source:UniProtKB/TrEMBL;Acc:Q2RAT1]
				Os11g0138950
				Os11g0139100	Os11g0139100 protein; Ribosomal protein L24 containing protein, expressed; cDNA clone:J023140O18, full insert sequence [Source:UniProtKB/TrEMBL;Acc:Q2RAS9]
				Os11g0139400	Os11g0139400 protein; Phosphate translocator, putative, expressed; cDNA clone:002-130-B12, full insert sequence [Source:UniProtKB/TrEMBL;Acc:Q2RAS8]
				Os11g0139500	RNA recognition motif family protein, expressed [Source:UniProtKB/TrEMBL;Acc:Q2RAS7]
				Os11g0139550
				Os11g0139600
				Os11g0139700	Putative uncharacterized protein [Source:UniProtKB/TrEMBL;Acc:Q2RAS5]
				Os11g0139900	Uncharacterised protein family containing protein, expressed [Source:UniProtKB/TrEMBL;Acc:H2KWA5]
				Os11g0140100	Mitochondrial glycoprotein, expressed; cDNA clone:002-116-A09, full insert sequence [Source:UniProtKB/TrEMBL;Acc:B7E9V8]
				Os11g0140300	Os11g0140300 protein [Source:UniProtKB/TrEMBL;Acc:Q0IUR1]
				Os11g0140400	Os11g0140400 protein [Source:UniProtKB/TrEMBL;Acc:Q0IUR0]
				Os11g0140600	EF hand family protein, expressed; Os11g0140600 protein; cDNA clone:J033128E16, full insert sequence [Source:UniProtKB/TrEMBL;Acc:Q2RAR8]
				Os11g0140700
				Os11g0140800	Cytochrome c-type biogenesis ccda-like chloroplastic protein 1 [Source:UniProtKB/Swiss-Prot;Acc:Q2RAR6]
				Os11g0140900	Os11g0140900 protein [Source:UniProtKB/TrEMBL;Acc:C7J8R9]
				Os11g0141000	Os11g0141000 protein [Source:UniProtKB/TrEMBL;Acc:Q0IUQ6]
				Os11g0141100	Sulfotransferase domain containing protein [Source:UniProtKB/TrEMBL;Acc:Q2RAR2]
				Os11g0141333	Sulfotransferase domain containing protein [Source:UniProtKB/TrEMBL;Acc:Q2RAR0]
				Os11g0141400	EF hand family protein, expressed [Source:UniProtKB/TrEMBL;Acc:Q2RAQ9]
				Os11g0141500	Putative uncharacterized protein [Source:UniProtKB/TrEMBL;Acc:A3C8I0]
				Os11g0141550
				Os11g0141700	GRAS family transcription factor containing protein [Source:UniProtKB/TrEMBL;Acc:Q2RAQ6]
				Os11g0141800
				Os11g0141900	Ankyrin repeat family protein, putative, expressed; Os11g0141900 protein; Putative NPR1-like protein 5 [Source:UniProtKB/TrEMBL;Acc:Q2RAQ5]
				Os11g0142101
				Os11g0142300
				Os11g0142400
				Os11g0142500	2-isopropylmalate synthase B, putative, expressed [Source:UniProtKB/TrEMBL;Acc:Q2RAP8]
				Os11g0142800	Zinc finger, C3HC4 type family protein [Source:UniProtKB/TrEMBL;Acc:Q2RAP6]
				Os11g0143200	Cytochrome P450 family protein, expressed; Os11g0143200 protein [Source:UniProtKB/TrEMBL;Acc:Q2RAP4]
				Os11g0143233
				Os11g0143266
				Os11g0143300	Two-component response regulator ARR8, putative, expressed [Source:UniProtKB/TrEMBL;Acc:Q2RAP2]
				Os11g0143400	RNA polymerase Rpb5, N-terminal domain containing protein, expressed [Source:UniProtKB/TrEMBL;Acc:Q2QXY2]
				Os11g0143500	L-galactono-1,4-lactone dehydrogenase 1, mitochondrial [Source:UniProtKB/Swiss-Prot;Acc:Q2RAP0]
				Os11g0143600
				Os11g0143700	Putative uncharacterized protein [Source:UniProtKB/TrEMBL;Acc:Q2RAN8]
				Os11g0144500	Os11g0144500 protein [Source:UniProtKB/TrEMBL;Acc:Q0IUP4]
				Os11g0144900	Expressed protein; Os11g0144900 protein; cDNA clone:J023039E10, full insert sequence [Source:UniProtKB/TrEMBL;Acc:Q2RAN1]
				Os11g0144950
				Os11g0145000
				Os11g0145100	DTW domain containing protein; Os11g0145100 protein [Source:UniProtKB/TrEMBL;Acc:Q2RAM9]
				Os11g0145200	Indole-3-acetate beta-glucosyltransferase, putative, expressed; Os11g0145200 protein; cDNA clone:002-131-H07, full insert sequence [Source:UniProtKB/TrEMBL;Acc:Q2RAM8]
				Os11g0145400	Ubiquitin-like protein 5, putative, expressed; cDNA, clone: J080308D02, full insert sequence [Source:UniProtKB/TrEMBL;Acc:Q2RAM6]
				Os11g0145700	Os11g0145500 protein [Source:UniProtKB/TrEMBL;Acc:Q0IUN9]
11	2096001	2737000	561.2	Os11g0146300	Expressed protein; Os11g0146300 protein; cDNA clone:001-107-D01, full insert sequence [Source:UniProtKB/TrEMBL;Acc:Q2RAM2]
				Os11g0146500	Os11g0146500 protein; SPRY domain containing protein, expressed; cDNA clone:J033110K08, full insert sequence [Source:UniProtKB/TrEMBL;Acc:Q2RAM1]
				Os11g0146550	Putative uncharacterized protein [Source:UniProtKB/TrEMBL;Acc:B9GBU9]
				Os11g0146600	Lipase family protein [Source:UniProtKB/TrEMBL;Acc:Q2RAM0]
				Os11g0146700	Expressed protein; Os11g0146700 protein; cDNA clone:J023086C01, full insert sequence [Source:UniProtKB/TrEMBL;Acc:Q2RAL9]
				Os11g0146750	Putative uncharacterized protein [Source:UniProtKB/TrEMBL;Acc:B9G9E1]
				Os11g0146800	DMC1; Dmc1; Os11g0146800 protein [Source:UniProtKB/TrEMBL;Acc:Q7GBF7]
				Os11g0146950
				Os11g0147000	AMP-binding enzyme family protein, expressed; Os11g0147000 protein [Source:UniProtKB/TrEMBL;Acc:Q2RAL6]
				Os11g0147050
				Os11g0147100	Expressed protein; Os11g0147100 protein; cDNA clone:J033005M04, full insert sequence [Source:UniProtKB/TrEMBL;Acc:Q2RAL5]
				Os11g0147150
				Os11g0147200	Expressed protein [Source:UniProtKB/TrEMBL;Acc:Q2RAL4]
				Os11g0147500	Heavy metal-associated domain containing protein, expressed; Os11g0147500 protein [Source:UniProtKB/TrEMBL;Acc:Q2RAL3]
				Os11g0147600	Expressed protein; cDNA clone:002-176-C08, full insert sequence [Source:UniProtKB/TrEMBL;Acc:Q2RAL1]
				Os11g0147700	Os11g0147700 protein [Source:UniProtKB/TrEMBL;Acc:B9G9E5]
				Os11g0147800	Os11g0147800 protein; Stem-specific protein; Stem-specific protein TSJT1, putative, expressed; cDNA clone:001-039-G04, full insert sequence; cDNA clone:006-211-B05, full insert sequence; cDNA clone:J023109H06, full insert sequence [Source:UniProtKB/TrEMBL;Acc:Q2RAK8]
				Os11g0148000	Os11g0148000 protein; Sodium/calcium exchanger protein, expressed; cDNA clone:002-141-B11, full insert sequence [Source:UniProtKB/TrEMBL;Acc:Q2RAK6]
				Os11g0148101	Putative uncharacterized protein [Source:UniProtKB/TrEMBL;Acc:B9G9E7]
				Os11g0148200	Putative uncharacterized protein [Source:UniProtKB/TrEMBL;Acc:B9G9E8]
				Os11g0148300	Peptidyl-prolyl cis-trans isomerase, FKBP-type family protein, expressed; cDNA, clone: J100032L04, full insert sequence [Source:UniProtKB/TrEMBL;Acc:Q2RAK4]
				Os11g0148400	Os11g0148400 protein [Source:UniProtKB/TrEMBL;Acc:Q0IUM2]
				Os11g0148500	Pyruvate kinase [Source:UniProtKB/TrEMBL;Acc:Q2RAK2]
				Os11g0148600	Expressed protein; Os11g0148600 protein; Similar to AT5g49210/K21P3_8; cDNA clone:J013161L12, full insert sequence; cDNA clone:J033093M12, full insert sequence [Source:UniProtKB/TrEMBL;Acc:Q53PX1]
				Os11g0148700	Os11g0148700 protein [Source:UniProtKB/TrEMBL;Acc:Q0IUL9]
				Os11g0148800	Expressed protein [Source:UniProtKB/TrEMBL;Acc:Q53PW9]
				Os11g0149100	Expressed protein; Os11g0149100 protein [Source:UniProtKB/TrEMBL;Acc:Q53PX7]
				Os11g0149200	AT3g10020/T22K18_16; Expressed protein; Os11g0149200 protein [Source:UniProtKB/TrEMBL;Acc:Q53PX6]
				Os11g0149300	Expressed protein; cDNA clone:001-103-B01, full insert sequence [Source:UniProtKB/TrEMBL;Acc:Q2RAJ5]
				Os11g0149400	Phytosulfokines 2 Phytosulfokine-alpha Phytosulfokine-beta [Source:UniProtKB/Swiss-Prot;Acc:Q0IUL4]
				Os11g0149900	Os11g0149900 protein; PAN domain containing protein; S-receptor kinase-like protein, putative [Source:UniProtKB/TrEMBL;Acc:Q53PX8]
				Os11g0150100	Os11g0150100 protein; Phosphoglycerate mutase family protein, expressed; Phosphoglycerate mutase family, putative; cDNA clone:001-047-F08, full insert sequence [Source:UniProtKB/TrEMBL;Acc:Q53PY7]
				Os11g0150200
				Os11g0150400	Expressed protein; Os11g0150400 protein; cDNA clone:001-011-H08, full insert sequence; cDNA clone:J023101N09, full insert sequence [Source:UniProtKB/TrEMBL;Acc:Q53PY3]
				Os11g0150450	RING zinc finger protein, putative; Zinc finger, C3HC4 type family protein; cDNA, clone: J100090P21, full insert sequence [Source:UniProtKB/TrEMBL;Acc:Q53PZ1]
				Os11g0150632	Putative uncharacterized protein [Source:UniProtKB/TrEMBL;Acc:Q53PZ0]
				Os11g0150700	Os11g0150700 protein; Protein kinase domain containing protein, expressed; Second messenger-dependent protein kinase, putative [Source:UniProtKB/TrEMBL;Acc:Q53PY9]
				Os11g0150800	Expressed protein; Os11g0150800 protein; cDNA clone:002-134-C12, full insert sequence [Source:UniProtKB/TrEMBL;Acc:Q53PZ6]
				Os11g0151002	Putative uncharacterized protein [Source:UniProtKB/TrEMBL;Acc:A3C8P2]
				Os11g0151200	Os11g0151200 protein [Source:UniProtKB/TrEMBL;Acc:Q0IUK6]
				Os11g0151300	Ribosomal protein L24, putative [Source:UniProtKB/TrEMBL;Acc:Q53Q51]
				Os11g0151400	Cytochrome P450; Cytochrome P450 family protein, expressed; Os11g0151400 protein [Source:UniProtKB/TrEMBL;Acc:Q53PZ7]
				Os11g0151500	Os11g0151500 protein [Source:UniProtKB/TrEMBL;Acc:Q0IUK3]
				Os11g0151600
				Os11g0151700	Ser/Thr protein phosphatase family protein, expressed; Ser/Thr protein phosphatase family protein, putative [Source:UniProtKB/TrEMBL;Acc:Q53Q74]
				Os11g0151800	Os11g0151800 protein; cDNA, clone: J075119H10, full insert sequence [Source:UniProtKB/TrEMBL;Acc:Q0IUK0]
				Os11g0152025	Putative uncharacterized protein [Source:UniProtKB/TrEMBL;Acc:Q53Q65]
				Os11g0152400
				Os11g0152500	CEN-like protein 2, putative, expressed; Os11g0152500 protein; Phosphatidylethanolamine-binding protein [Source:UniProtKB/TrEMBL;Acc:Q53Q71]
				Os11g0152600
				Os11g0152700	BZIP transcription factor; Os11g0152700 protein; Transcription factor HBP-1b, putative, expressed; cDNA clone:J023013G15, full insert sequence [Source:UniProtKB/TrEMBL;Acc:Q53Q70]
				Os11g0153000	Expressed protein; Os11g0152900 protein; Similar to At3g10120; cDNA clone:002-188-H02, full insert sequence [Source:UniProtKB/TrEMBL;Acc:Q53Q69]
				Os11g0153200	Eukaryotic-type carbonic anhydrase; Eukaryotic-type carbonic anhydrase family protein, expressed; Os11g0153200 protein; cDNA clone:002-121-E01, full insert sequence [Source:UniProtKB/TrEMBL;Acc:Q53LU8]
				Os11g0153300	Expressed protein; Os11g0153300 protein; cDNA clone:006-308-E10, full insert sequence [Source:UniProtKB/TrEMBL;Acc:Q53LU7]
				Os11g0153400	Os11g0153400 protein; Rac GTPase activating protein 1; Rac GTPase activating protein 1, putative, expressed [Source:UniProtKB/TrEMBL;Acc:Q53LV1]
				Os11g0153450
				Os11g0153500	Expressed protein; Os11g0153500 protein; cDNA clone:002-140-C01, full insert sequence [Source:UniProtKB/TrEMBL;Acc:Q53LV0]
				Os11g0153600	Similar to signal recognition particle 54 kDa subunit [Source:UniProtKB/TrEMBL;Acc:Q53QG0]
				Os11g0153700	Os11g0153700 protein; Signal recognition particle 54 kDa protein, chloroplast, putative, expressed; Signal recognition particle protein, putative; cDNA clone:001-017-F02, full insert sequence [Source:UniProtKB/TrEMBL;Acc:Q53QG1]
				Os11g0153800	40S ribosomal protein S25, putative, expressed; Os11g0153800 protein; S25 ribosomal protein; cDNA clone:001-018-C09, full insert sequence [Source:UniProtKB/TrEMBL;Acc:Q53QG2]
				Os11g0153851
				Os11g0153900	Ribonuclease [Source:UniProtKB/TrEMBL;Acc:Q53QG3]
				Os11g0154300	Expressed protein; Os11g0154300 protein; cDNA clone:J023144D16, full insert sequence [Source:UniProtKB/TrEMBL;Acc:Q53QG6]
				Os11g0154500	NAC-domain containing protein 90, putative, expressed; No apical meristem (NAM) protein, putative; Os11g0154500 protein; cDNA clone:002-154-A12, full insert sequence [Source:UniProtKB/TrEMBL;Acc:Q53QG7]
				Os11g0154700	SOS2-like protein kinase, putative; Similar to SOS2-like protein kinase [Source:UniProtKB/TrEMBL;Acc:Q53QG9]
				Os11g0154900	BZIP transcription factor family protein, expressed [Source:UniProtKB/TrEMBL;Acc:Q53QH0]
				Os11g0155000	Os11g0155000 protein [Source:UniProtKB/TrEMBL;Acc:Q0IUI3]
				Os11g0155100	F-box domain containing protein, expressed; F-box domain, putative; Os11g0155100 protein [Source:UniProtKB/TrEMBL;Acc:Q53QH2]
				Os11g0155350
				Os11g0155425
				Os11g0155500	Putative uncharacterized protein [Source:UniProtKB/TrEMBL;Acc:B9G9G4]
				Os11g0155600
				Os11g0155900	Histone H3.2 [Source:UniProtKB/Swiss-Prot;Acc:Q2RAD9]
				Os11g0155950
				Os11g0156000	B3 domain-containing protein Os11g0156000 [Source:UniProtKB/Swiss-Prot;Acc:Q53QI0]
				Os11g0156200	At2g24280/F27D4.19; Os11g0156200 protein; Serine carboxypeptidase S28 family protein, expressed [Source:UniProtKB/TrEMBL;Acc:Q53ND8]
				Os11g0156300	Expressed protein; Os11g0156300 protein; Uncharacterized plant-specific domain TIGR01568 family protein, expressed; cDNA clone:002-124-D02, full insert sequence [Source:UniProtKB/TrEMBL;Acc:Q53ND9]
				Os11g0156401	Os11g0156401 protein; cDNA, clone: J100063F10, full insert sequence [Source:UniProtKB/TrEMBL;Acc:B7FAC7]
				Os11g0156600
				Os11g0156700	Expressed protein; Os11g0156700 protein [Source:UniProtKB/TrEMBL;Acc:Q53ND7]
				Os11g0156800	Os11g0156800 protein [Source:UniProtKB/TrEMBL;Acc:Q0IUH4]
				Os11g0157000
				Os11g0157100	cDNA clone:J013091M21, full insert sequence [Source:UniProtKB/TrEMBL;Acc:B7F5V0]
11	2741001	2991000	688.02	Os11g0157300	Harpin-induced protein 1 containing protein, expressed; Os11g0157300 protein; cDNA clone:J023077C16, full insert sequence [Source:UniProtKB/TrEMBL;Acc:Q2RAC3]
				Os11g0157400	Exocyst subunit EXO70 family protein, putative, expressed; Os11g0157400 protein; cDNA clone:J013069O21, full insert sequence [Source:UniProtKB/TrEMBL;Acc:Q2RAC2]
				Os11g0157600	CCT motif family protein, expressed [Source:UniProtKB/TrEMBL;Acc:Q2RAB7]
				Os11g0157701
				Os11g0158000	Expressed protein; Os11g0157900 protein; cDNA clone:002-150-A04, full insert sequence [Source:UniProtKB/TrEMBL;Acc:Q2RAB5]
				Os11g0158200	Os11g0158200 protein; Pyridine nucleotide-disulphide oxidoreductase family protein, putative [Source:UniProtKB/TrEMBL;Acc:Q2RAB3]
				Os11g0158300	Os11g0158300 protein; Pentatricopeptide, putative, expressed; cDNA clone:J023054L05, full insert sequence [Source:UniProtKB/TrEMBL;Acc:Q2RAB2]
				Os11g0158400	Digalactosyldiacylglycerol synthase 1, putative, expressed; Os11g0158400 protein [Source:UniProtKB/TrEMBL;Acc:Q2RAB0]
				Os11g0158500	Os11g0158500 protein [Source:UniProtKB/TrEMBL;Acc:Q0IUG3]
				Os11g0158600	Associated with HOX family protein, expressed; Os11g0158600 protein [Source:UniProtKB/TrEMBL;Acc:Q2RAA7]
				Os11g0158666
				Os11g0158832
				Os11g0159000	Os11g0159000 protein [Source:UniProtKB/TrEMBL;Acc:Q0IUF9]
				Os11g0159500	Expressed protein; Os11g0159500 protein; cDNA clone:002-103-E08, full insert sequence [Source:UniProtKB/TrEMBL;Acc:Q2RAA1]
				Os11g0159900	Putative uncharacterized protein [Source:UniProtKB/TrEMBL;Acc:Q53PL7]
				Os11g0160000	Putative uncharacterized protein [Source:UniProtKB/TrEMBL;Acc:Q53PL6]
				Os11g0160100	Os11g0160100 protein; PHD-finger family protein, expressed [Source:UniProtKB/TrEMBL;Acc:Q2RA95]
				Os11g0160300	Probable serine/threonine-protein kinase WNK6 [Source:UniProtKB/Swiss-Prot;Acc:Q2RA93]
				Os11g0160400	Expressed protein; Hydroxyproline-rich glycoprotein DZ-HRGP-related; Os11g0160400 protein; cDNA clone:002-154-B12, full insert sequence [Source:UniProtKB/TrEMBL;Acc:Q53PL2]
				Os11g0160500	cDNA clone:J013047E21, full insert sequence [Source:UniProtKB/TrEMBL;Acc:B7EPB8]
				Os11g0160550	Putative uncharacterized protein [Source:UniProtKB/TrEMBL;Acc:B9G9J0]
				Os11g0160600	Os11g0160600 protein [Source:UniProtKB/TrEMBL;Acc:C7J858]
				Os11g0160700	Expressed protein; Os11g0160700 protein [Source:UniProtKB/TrEMBL;Acc:Q2RA87]
				Os11g0160900	NB-ARC domain containing protein; NB-ARC domain, putative; Os11g0160800 protein [Source:UniProtKB/TrEMBL;Acc:Q53PM4]
				Os11g0161000	NB-ARC domain containing protein, expressed; Os11g0161000 protein; cDNA clone:J013029E19, full insert sequence [Source:UniProtKB/TrEMBL;Acc:Q2RA84]
				Os11g0161100	Expressed protein; Os11g0161100 protein; cDNA clone:J013000P18, full insert sequence [Source:UniProtKB/TrEMBL;Acc:Q2RA83]
				Os11g0161133	Putative uncharacterized protein [Source:UniProtKB/TrEMBL;Acc:A3C8W7]
				Os11g0161166
				Os11g0161200	Os11g0161033 protein; Ozone-responsive stress-related protein, putative, expressed [Source:UniProtKB/TrEMBL;Acc:Q53PM1]
11	3001001	3120000	600.89	Os11g0161700
				Os11g0161800	Expressed protein [Source:UniProtKB/TrEMBL;Acc:Q53PN3]
				Os11g0161900	Vacuolar iron transporter homolog 4 [Source:UniProtKB/Swiss-Prot;Acc:Q53PN2]
				Os11g0162000	Expressed protein; cDNA clone:J023002N21, full insert sequence [Source:UniProtKB/TrEMBL;Acc:Q53PN1]
				Os11g0162200	Cytochrome b-c1 complex subunit 6 [Source:UniProtKB/TrEMBL;Acc:Q0IUE3]
				Os11g0162700
				Os11g0162900	Expressed protein; Os11g0162900 protein; cDNA clone:002-126-A03, full insert sequence [Source:UniProtKB/TrEMBL;Acc:Q53PN9]
				Os11g0163100	Actin; Actin-7, putative, expressed; Os11g0163100 protein; cDNA clone:001-035-C05, full insert sequence [Source:UniProtKB/TrEMBL;Acc:Q67G20]
				Os11g0163500	Expressed protein; Os11g0163500 protein; cDNA clone:J033027D16, full insert sequence [Source:UniProtKB/TrEMBL;Acc:Q53PP7]
				Os11g0163600
				Os11g0163800	CAA303718.1 protein; Expressed protein; Os11g0163800 protein; cDNA clone:001-127-G11, full insert sequence [Source:UniProtKB/TrEMBL;Acc:Q53PP2]
11	3146001	3432000	361.45	Os11g0164900
				Os11g0165700	Os11g0165700 protein [Source:UniProtKB/TrEMBL;Acc:Q0IUD6]
				Os11g0166100	F-box domain containing protein; F-box domain, putative; Os11g0166100 protein; cDNA, clone: J065042I04, full insert sequence [Source:UniProtKB/TrEMBL;Acc:Q53KV9]
				Os11g0166201
				Os11g0166450
				Os11g0166800	Os11g0166800 protein [Source:UniProtKB/TrEMBL;Acc:Q0IUD4]
				Os11g0167200	cDNA, clone: J065166P19, full insert sequence [Source:UniProtKB/TrEMBL;Acc:B7F8U1]
				Os11g0167300	Expressed protein; Os11g0167300 protein [Source:UniProtKB/TrEMBL;Acc:Q53PU9]
				Os11g0167400
				Os11g0167500	Putative serine esterase (DUF676); Serine esterase family protein, expressed [Source:UniProtKB/TrEMBL;Acc:Q53PV0]
				Os11g0167600	Exo70 exocyst complex subunit family protein, expressed; Os11g0167600 protein [Source:UniProtKB/TrEMBL;Acc:Q53PU2]
				Os11g0167800	ABA/WDS induced protein, expressed; Abscisic acid-and stress-induced protein-rice; Os11g0167800 protein; cDNA clone:001-035-D06, full insert sequence; cDNA clone:001-041-E02, full insert sequence; cDNA clone:001-207-A11, full insert sequence; cDNA clone:J013000K20, full insert sequence [Source:UniProtKB/TrEMBL;Acc:Q53JF7]
				Os11g0168000	ECA1 protein; Expressed protein; Os11g0168000 protein; cDNA clone:001-102-G11, full insert sequence [Source:UniProtKB/TrEMBL;Acc:Q53JF8]
				Os11g0168100	SNELIPTRC, putative, expressed; cDNA, clone: J075174A20, full insert sequence [Source:UniProtKB/TrEMBL;Acc:Q2RA30]
				Os11g0168200	60S ribosomal protein L3, putative, expressed; Os11g0168200 protein; Ribosomal protein L3, putative; Ribosomal protein L3B; cDNA clone:J033040J04, full insert sequence; cDNA clone:J033041E13, full insert sequence [Source:UniProtKB/TrEMBL;Acc:Q53JG0]
				Os11g0168250
				Os11g0168300	Expressed protein; Os11g0168300 protein; cDNA clone:006-203-D04, full insert sequence; cDNA clone:J013068F13, full insert sequence [Source:UniProtKB/TrEMBL;Acc:Q2RA28]
				Os11g0168500
				Os11g0168600	Os11g0168700 protein [Source:UniProtKB/TrEMBL;Acc:C7J989]
				Os11g0169100	Expressed protein; Os11g0169100 protein [Source:UniProtKB/TrEMBL;Acc:Q2RA23]
				Os11g0169200	Putative auxin transporter-like protein 4 [Source:UniProtKB/Swiss-Prot;Acc:Q53JG7]
				Os11g0169400	Zinc finger, C2H2 type family protein, expressed; Zinc finger, C2H2 type, putative [Source:UniProtKB/TrEMBL;Acc:Q53JG9]
				Os11g0169600	At5g64090; Expressed protein; Os11g0169600 protein; cDNA, clone: J100085M11, full insert sequence [Source:UniProtKB/TrEMBL;Acc:Q53JH1]
				Os11g0169700	Glyoxal oxidase N-terminus family protein, expressed; Os11g0169700 protein; Probable galactose oxidase F15B8.190 [similarity]-Arabidopsis thaliana [Source:UniProtKB/TrEMBL;Acc:Q53JH2]
				Os11g0169800	Os11g0169800 protein [Source:UniProtKB/TrEMBL;Acc:Q0IUB6]
				Os11g0169900	V-type proton ATPase 16 kDa proteolipid subunit [Source:UniProtKB/Swiss-Prot;Acc:Q0IUB5]
				Os11g0170000	Amidase family protein, expressed [Source:UniProtKB/TrEMBL;Acc:Q2RA14]
				Os11g0170100	Os11g0170100 protein [Source:UniProtKB/TrEMBL;Acc:Q0IUB3]
				Os11g0170200	Coiled-coil protein; Coiled-coil protein, putative, expressed; Os11g0170200 protein [Source:UniProtKB/TrEMBL;Acc:Q53JH6]
				Os11g0170300	CBS domain-containing protein, putative, expressed; cDNA, clone: J065042D15, full insert sequence [Source:UniProtKB/TrEMBL;Acc:Q2RA11]
				Os11g0170400	Putative uncharacterized protein [Source:UniProtKB/TrEMBL;Acc:B9G9L8]
11	3466001	3591000	261.57	Os11g0170900
				Os11g0171100	Putative uncharacterized protein [Source:UniProtKB/TrEMBL;Acc:Q53P80]
				Os11g0171300	Fructose-bisphosphate aldolase, chloroplastic [Source:UniProtKB/Swiss-Prot;Acc:Q40677]
				Os11g0171400	Expressed protein; Os11g0171400 protein; cDNA clone:002-124-F07, full insert sequence; cDNA clone:002-126-D10, full insert sequence [Source:UniProtKB/TrEMBL;Acc:Q53P92]
				Os11g0171500	Calcium-dependent protein kinase, isoform AK1, putative, expressed; Os11g0171500 protein; Protein kinase domain, putative [Source:UniProtKB/TrEMBL;Acc:Q53P85]
				Os11g0171700	FHA domain containing protein, expressed; FHA domain, putative; Os11g0171700 protein [Source:UniProtKB/TrEMBL;Acc:Q53P84]
				Os11g0171800	Leucine Rich Repeat family protein, expressed; Leucine Rich Repeat, putative; Os11g0171800 protein [Source:UniProtKB/TrEMBL;Acc:Q53P83]
				Os11g0172100	Pectinesterase [Source:UniProtKB/TrEMBL;Acc:Q53P90]
				Os11g0172133	Putative uncharacterized protein [Source:UniProtKB/TrEMBL;Acc:Q53P89]
				Os11g0172150	Os11g0172133 protein [Source:UniProtKB/TrEMBL;Acc:C7J891]
				Os11g0172300	Expressed protein; Os11g0172300 protein [Source:UniProtKB/TrEMBL;Acc:Q53P86]
				Os11g0172350	Protein kinase domain containing protein [Source:UniProtKB/TrEMBL;Acc:Q53PE2]
				Os11g0172400
11	3602001	3702000	208.84	Os11g0173366
				Os11g0173432	Putative uncharacterized protein [Source:UniProtKB/TrEMBL;Acc:B9G9M5]
				Os11g0173500	Os11g0173500 protein [Source:UniProtKB/TrEMBL;Acc:C7J9B0]
				Os11g0173550
				Os11g0173750
				Os11g0173800	Leucine Rich Repeat family protein, expressed; Leucine Rich Repeat, putative [Source:UniProtKB/TrEMBL;Acc:Q53PC9]
				Os11g0173900	Leucine Rich Repeat family protein, expressed; Leucine Rich Repeat, putative [Source:UniProtKB/TrEMBL;Acc:Q53PC8]
				Os11g0174000	Coatomer subunit beta-1 [Source:UniProtKB/Swiss-Prot;Acc:Q53PC7]
11	3705001	3772000	177.09	Os11g0175000	Expressed protein; cDNA clone:002-147-H07, full insert sequence [Source:UniProtKB/TrEMBL;Acc:Q2R9W0]
				Os11g0175300
				Os11g0175400	Invertase, putative; Neutral/alkaline invertase, putative, expressed; Os11g0175400 protein [Source:UniProtKB/TrEMBL;Acc:Q53PH5]
				Os11g0175450
[truncated: 192 more rows]

## Sheet: Table S7
Table S7. Putative selective-sweep regions in subgroup jap-S.
Chr	Start	End	CLR	Candidate gene	Annotation
1	2504001	2542000	390.3	Os01g0146600	Os01g0146600 protein; Putative uncharacterized protein P0416D03.29 [Source:UniProtKB/TrEMBL;Acc:Q5ZDM7]
1	2553001	2566000	405.46	Os01g0147200	Os01g0147200 protein; Putative uncharacterized protein P0416D03.38-1; Putative uncharacterized protein P0434B04.2-1 [Source:UniProtKB/TrEMBL;Acc:Q5ZDL8]
1	4806001	4968000	512.83	Os01g0190300	Auxin-responsive protein IAA2 [Source:UniProtKB/Swiss-Prot;Acc:Q9LG86]
				Os01g0190400	Hexokinase-8 [Source:UniProtKB/Swiss-Prot;Acc:Q1WM15]
				Os01g0190500	Os01g0190500 protein; Putative uncharacterized protein P0710E05.21; Uncharacterized protein [Source:UniProtKB/TrEMBL;Acc:Q9LG84]
				Os01g0191000	Os01g0191000 protein [Source:UniProtKB/TrEMBL;Acc:Q0JPZ7]
				Os01g0191100	Os01g0191100 protein; Putative acidic ribosomal protein P2a-2; cDNA clone:001-003-F04, full insert sequence [Source:UniProtKB/TrEMBL;Acc:Q5SNH7]
				Os01g0191150
				Os01g0191200	Os01g0191200 protein; Putative acid phosphatase; cDNA clone:006-301-D10, full insert sequence; cDNA clone:006-302-C11, full insert sequence; cDNA clone:006-302-E06, full insert sequence; cDNA clone:006-308-C05, full insert sequence [Source:UniProtKB/TrEMBL;Acc:Q9LG77]
				Os01g0191300	NAC-type transcription factor [Source:UniProtKB/TrEMBL;Acc:B2CPX4]
				Os01g0191400	Os01g0191400 protein [Source:UniProtKB/TrEMBL;Acc:Q0JPZ3]
				Os01g0191500	Os01g0191500 protein; Putative mitochondrial processing peptidase; Uncharacterized protein; cDNA clone:J013073N24, full insert sequence [Source:UniProtKB/TrEMBL;Acc:Q5SNJ4]
				Os01g0191700	Os01g0191700 protein; Putative 6-phospho-1-fructokinase [Source:UniProtKB/TrEMBL;Acc:Q5SNH5]
				Os01g0191800	Os01g0191800 protein; Putative uncharacterized protein P0671B11.4; Putative uncharacterized protein P0710E05.39; Uncharacterized protein; cDNA clone:006-304-B11, full insert sequence; cDNA clone:J033091I08, full insert sequence [Source:UniProtKB/TrEMBL;Acc:Q5SNH4]
				Os01g0191900	Os01g0191900 protein; Putative typical P-type R2R3 Myb protein; Uncharacterized protein [Source:UniProtKB/TrEMBL;Acc:Q9LG70]
				Os01g0192000	Zinc finger CCCH domain-containing protein 2 [Source:UniProtKB/Swiss-Prot;Acc:Q9FU27]
				Os01g0192101
1	5147001	5624000	632.18	Os01g0195700	Uncharacterized protein [Source:UniProtKB/TrEMBL;Acc:B9EZD7]
				Os01g0195801	Basic helix-loop-helix protein-like; Os01g0195700 protein [Source:UniProtKB/TrEMBL;Acc:Q5SMX5]
				Os01g0196133
				Os01g0196300	BHLH transcription factor; Basic helix-loop-helix protein-like; Os01g0196300 protein; cDNA clone:J033115I17, full insert sequence [Source:UniProtKB/TrEMBL;Acc:Q5SMX4]
				Os01g0196500	Os01g0196500 protein; Uncharacterized protein; cDNA, clone: J100062J10, full insert sequence [Source:UniProtKB/TrEMBL;Acc:B7FAB9]
				Os01g0196600	Alkaline-phosphatase-like family protein [Source:Projected from Arabidopsis thaliana (AT4G29680) TAIR;Acc:AT4G29680]
				Os01g0196800	Os01g0196800 protein; cDNA clone:J023052M08, full insert sequence [Source:UniProtKB/TrEMBL;Acc:Q0JPW8]
				Os01g0197100	Cytochrome P450 90D2 [Source:UniProtKB/Swiss-Prot;Acc:Q94IW5]
				Os01g0197150
				Os01g0197200	DEAD-box ATP-dependent RNA helicase 20 [Source:UniProtKB/Swiss-Prot;Acc:Q5QMN3]
				Os01g0197350	Os01g0197350 protein [Source:UniProtKB/TrEMBL;Acc:C7IXV3]
				Os01g0197400	Os01g0197400 protein; Putative uncharacterized protein B1046G12.3; Putative uncharacterized protein P0419B01.15; Uncharacterized protein; cDNA clone:J033116D22, full insert sequence [Source:UniProtKB/TrEMBL;Acc:Q5QMM8]
				Os01g0197450	Putative uncharacterized protein B1046G12.4; Putative uncharacterized protein P0419B01.16; Uncharacterized protein [Source:UniProtKB/TrEMBL;Acc:Q5QMM7]
				Os01g0197500
				Os01g0197700	Cytokinin dehydrogenase 2 [Source:UniProtKB/Swiss-Prot;Acc:Q4ADV8]
				Os01g0197900
				Os01g0198000	Probable RNA-dependent RNA polymerase 4 [Source:UniProtKB/Swiss-Prot;Acc:Q5QMN4]
				Os01g0198100	Os01g0198100 protein [Source:UniProtKB/TrEMBL;Acc:Q0JPV9]
				Os01g0198200	Putative serine/threonine protein kinase; cDNA clone:J033128C13, full insert sequence [Source:UniProtKB/TrEMBL;Acc:Q5QMY9]
				Os01g0198250
				Os01g0198500	Os01g0198500 protein; Putative uncharacterized protein B1046G12.22; Putative uncharacterized protein P0419B01.34 [Source:UniProtKB/TrEMBL;Acc:Q94IV1]
				Os01g0198702
				Os01g0198900	Os01g0198900 protein; Putative uncharacterized protein B1046G12.28; cDNA clone:001-022-B09, full insert sequence; cDNA clone:J023088J12, full insert sequence [Source:UniProtKB/TrEMBL;Acc:Q8S2Q8]
				Os01g0199300	Putative uncharacterized protein B1046G12.31 [Source:UniProtKB/TrEMBL;Acc:Q4VWZ2]
				Os01g0199400	alpha/beta-Hydrolases superfamily protein [Source:Projected from Arabidopsis thaliana (AT5G11650) TAIR;Acc:AT5G11650]
				Os01g0199700
				Os01g0199900	Os01g0199900 protein; Putative phosphoribosylaminoimidazole carboxylase, chloroplast; cDNA clone:J013129D15, full insert sequence [Source:UniProtKB/TrEMBL;Acc:Q5QN02]
				Os01g0199950
				Os01g0200000	Autophagy-related protein 3 [Source:UniProtKB/TrEMBL;Acc:Q8LRF5]
				Os01g0200150
				Os01g0200200	Putative uncharacterized protein B1015E06.6; Uncharacterized protein [Source:UniProtKB/TrEMBL;Acc:Q5QN00]
				Os01g0200300	Homeobox-leucine zipper protein HOX29 [Source:UniProtKB/Swiss-Prot;Acc:Q5QMZ9]
				Os01g0200350
				Os01g0200400	Os01g0200400 protein; Putative uncharacterized protein B1015E06.8; cDNA clone:006-305-H08, full insert sequence [Source:UniProtKB/TrEMBL;Acc:Q5QMZ8]
				Os01g0200500	Os01g0200500 protein; Putative uncharacterized protein B1015E06.9; Uncharacterized protein; cDNA clone:J013151I06, full insert sequence [Source:UniProtKB/TrEMBL;Acc:Q5QN03]
				Os01g0200600	Ap21; Os01g0200600 protein; Putative DRE binding factor 2; cDNA clone:002-152-C11, full insert sequence [Source:UniProtKB/TrEMBL;Acc:Q8LRE9]
				Os01g0200700	Metallothionein-like protein 3A [Source:UniProtKB/Swiss-Prot;Acc:A1YTM8]
				Os01g0201000	Os01g0201000 protein [Source:UniProtKB/TrEMBL;Acc:Q0JPU4]
				Os01g0201100	Uncharacterized protein; cDNA, clone: J100079F07, full insert sequence [Source:UniProtKB/TrEMBL;Acc:B7FAK0]
				Os01g0201200	Os01g0201200 protein; Putative uncharacterized protein B1015E06.24; Uncharacterized protein [Source:UniProtKB/TrEMBL;Acc:Q8L650]
				Os01g0201250
				Os01g0201275	Putative uncharacterized protein B1015E06.28 [Source:UniProtKB/TrEMBL;Acc:Q5QN07]
				Os01g0201400	Os01g0201400 protein; Putative uncharacterized protein B1015E06.29; Putative uncharacterized protein P0489A05.1; cDNA clone:J023049L07, full insert sequence [Source:UniProtKB/TrEMBL;Acc:Q9AWJ6]
				Os01g0201500
				Os01g0201600	Os01g0201600 protein; Uncharacterized protein; VsaA-like; cDNA clone:J033042J01, full insert sequence [Source:UniProtKB/TrEMBL;Acc:Q5QN39]
				Os01g0201700	Os01g0201700 protein [Source:UniProtKB/TrEMBL;Acc:C7IWM9]
				Os01g0201800	Putative uncharacterized protein P0489A05.11; Uncharacterized protein [Source:UniProtKB/TrEMBL;Acc:Q5QN38]
				Os01g0201900	Os01g0201900 protein; Putative uncharacterized protein P0489A05.14; cDNA clone:002-102-A10, full insert sequence [Source:UniProtKB/TrEMBL;Acc:Q5QN37]
1	26688001	26709000	295.56	Os01g0656400	Os01g0656400 protein [Source:UniProtKB/TrEMBL;Acc:Q0JKQ9]
				Os01g0656600	Myosin heavy chain-like; Os01g0656600 protein [Source:UniProtKB/TrEMBL;Acc:Q5SN02]
1	32347001	32370000	297.79	Os01g0767600	Os01g0767600 protein; Putative uncharacterized protein B1143G03.6; Putative uncharacterized protein OSJNBb0053G03.20; cDNA clone:J023059I06, full insert sequence [Source:UniProtKB/TrEMBL;Acc:Q8LIX4]
				Os01g0767700	Os01g0767700 protein; Putative DEIH-box RNA/DNA helicase [Source:UniProtKB/TrEMBL;Acc:Q5ZAP0]
				Os01g0767900	Ankyrin-repeat protein; Os01g0767900 protein; Putative NPR1-like protein 1; cDNA clone:J013098D13, full insert sequence [Source:UniProtKB/TrEMBL;Acc:Q0JJ01]
1	32384001	32493000	373.34	Os01g0768300	Putative uncharacterized protein B1143G03.16 [Source:UniProtKB/TrEMBL;Acc:Q5ZAQ8]
				Os01g0768333	Os01g0768333 protein; Putative uncharacterized protein B1143G03.17 [Source:UniProtKB/TrEMBL;Acc:Q5ZAQ7]
				Os01g0768600	Os01g0768600 protein [Source:UniProtKB/TrEMBL;Acc:Q0JIZ7]
				Os01g0768700	Os01g0768700 protein; Putative uncharacterized protein B1143G03.25; Putative uncharacterized protein P0665A11.1; cDNA clone:001-134-E04, full insert sequence [Source:UniProtKB/TrEMBL;Acc:Q5ZAQ4]
				Os01g0769000	Os01g0769000 protein; Putative uncharacterized protein B1143G03.27; Putative uncharacterized protein P0665A11.3; cDNA clone:J023089F03, full insert sequence [Source:UniProtKB/TrEMBL;Acc:Q5ZAQ3]
				Os01g0769200	Os01g0769200 protein; Putative meiotic serine proteinase; Uncharacterized protein [Source:UniProtKB/TrEMBL;Acc:Q94EF5]
				Os01g0769700	Os01g0769700 protein; Putative uncharacterized protein B1143G03.32; Putative uncharacterized protein P0665A11.8; Uncharacterized protein [Source:UniProtKB/TrEMBL;Acc:Q94EF4]
				Os01g0769900	plastid transcriptionally active 12 [Source:Projected from Arabidopsis thaliana (AT2G34640) TAIR;Acc:AT2G34640]
				Os01g0770000	Os01g0770000 protein; Putative uncharacterized protein P0665A11.11; cDNA clone:J013130A21, full insert sequence [Source:UniProtKB/TrEMBL;Acc:Q94EF2]
				Os01g0770100	Uncharacterized protein [Source:UniProtKB/TrEMBL;Acc:A2ZY85]
1	32500001	32716000	396.42	Os01g0770200	Os01g0770200 protein; Putative tyrosine/dopa decarboxylase; cDNA clone:J013041D01, full insert sequence [Source:UniProtKB/TrEMBL;Acc:Q94EE9]
				Os01g0770400	F-box family protein-like; Os01g0770400 protein; cDNA clone:001-016-E07, full insert sequence [Source:UniProtKB/TrEMBL;Acc:Q94EE7]
				Os01g0770500	Os01g0770500 protein; Putative cobalt transport ATP-binding protein cbiO; cDNA clone:J013047J06, full insert sequence; cDNA clone:J023102M23, full insert sequence [Source:UniProtKB/TrEMBL;Acc:Q5ZD09]
				Os01g0770700	Copper transporter 1 [Source:UniProtKB/Swiss-Prot;Acc:Q94EE4]
				Os01g0770800	Copper transporter 3 [Source:UniProtKB/Swiss-Prot;Acc:Q5ZD08]
				Os01g0771000	Os01g0771000 protein; Putative uncharacterized protein P0665A11.26; cDNA clone:J023015J20, full insert sequence [Source:UniProtKB/TrEMBL;Acc:Q94EE1]
				Os01g0771100	Mitochondrial glycoprotein family protein [Source:Projected from Arabidopsis thaliana (AT4G32605) TAIR;Acc:AT4G32605]
				Os01g0771200	Os01g0771200 protein; Putative Mal d 1-associated protein; Uncharacterized protein; cDNA clone:001-208-C02, full insert sequence [Source:UniProtKB/TrEMBL;Acc:Q5ZD06]
				Os01g0771300	Os01g0771300 protein; Putative uncharacterized protein P0665A11.30; Putative uncharacterized protein P0695H10.1; cDNA clone:001-101-B02, full insert sequence [Source:UniProtKB/TrEMBL;Acc:Q5ZD05]
				Os01g0771350
				Os01g0771400	Ubiquitin carboxyl-terminal hydrolase [Source:UniProtKB/TrEMBL;Acc:Q94ED6]
				Os01g0771900	Os01g0771900 protein; Putative exo-1,3-beta-glucanase [Source:UniProtKB/TrEMBL;Acc:Q94ED2]
				Os01g0772000	Double-stranded RNA-binding protein 1 [Source:UniProtKB/Swiss-Prot;Acc:Q5N8Z0]
				Os01g0772100	Lateral organ boundaries domain protein 18-like; cDNA, clone: J080302F02, full insert sequence [Source:UniProtKB/TrEMBL;Acc:Q5N8Y9]
				Os01g0772150	SET domain protein 20 [Source:Projected from Arabidopsis thaliana (AT3G03750) TAIR;Acc:AT3G03750]
				Os01g0772200	Os01g0772200 protein [Source:UniProtKB/TrEMBL;Acc:C7IWS5]
				Os01g0772400	Aromatic-rich family protein-like; Os01g0772400 protein [Source:UniProtKB/TrEMBL;Acc:Q5N8Y6]
				Os01g0772500	Glycosyltransferase family 14 protein-like; Os01g0772500 protein; Uncharacterized protein [Source:UniProtKB/TrEMBL;Acc:Q8S1J1]
				Os01g0772600	Os01g0772600 protein; Putative serine/threonine protein kinase; Uncharacterized protein; cDNA clone:J023029O03, full insert sequence [Source:UniProtKB/TrEMBL;Acc:Q8S1J0]
				Os01g0772700	ARM repeat superfamily protein [Source:Projected from Arabidopsis thaliana (AT5G27970) TAIR;Acc:AT5G27970]
				Os01g0772800	Os01g0772800 protein; Putative signal recognition particle 54kD protein; Signal recognition particle 54kDa subunit; Uncharacterized protein; cDNA clone:J023026D19, full insert sequence [Source:UniProtKB/TrEMBL;Acc:Q8S1I8]
				Os01g0772900	Os01g0772900 protein; Putative homocysteine S-methyltransferase 4; Uncharacterized protein; cDNA clone:001-116-A06, full insert sequence; cDNA clone:J033030E05, full insert sequence [Source:UniProtKB/TrEMBL;Acc:Q5ZBZ6]
				Os01g0773000	Uncharacterized protein [Source:UniProtKB/TrEMBL;Acc:B9ET96]
				Os01g0773100	Os01g0773100 protein; Putative dymeclin [Source:UniProtKB/TrEMBL;Acc:Q5ZBZ3]
				Os01g0773200	Transcription factor jumonji (JmjC) domain-containing protein-like [Source:UniProtKB/TrEMBL;Acc:Q5ZC07]
				Os01g0773400	Putative uncharacterized protein P0490D09.14; Uncharacterized protein [Source:UniProtKB/TrEMBL;Acc:Q5ZBZ1]
				Os01g0773500	Os01g0773500 protein [Source:UniProtKB/TrEMBL;Acc:Q0JIW4]
				Os01g0773600	Os01g0773600 protein [Source:UniProtKB/TrEMBL;Acc:Q0JIW3]
				Os01g0773700	Photosystem II reaction center W protein, chloroplastic [Source:UniProtKB/Swiss-Prot;Acc:Q5ZBY9]
				Os01g0773800	Uncharacterized protein [Source:UniProtKB/TrEMBL;Acc:B9ETA0]
2	3220001	3245000	316.14	Os02g0159400	Os02g0159400 protein [Source:UniProtKB/TrEMBL;Acc:Q0E3R2]
				Os02g0159700	Putative uncharacterized protein B1103G11.32-1 [Source:UniProtKB/TrEMBL;Acc:Q6ETH6]
				Os02g0159800	Os02g0159800 protein; Putative uncharacterized protein B1103G11.31; cDNA clone:002-171-H06, full insert sequence [Source:UniProtKB/TrEMBL;Acc:Q6ETH7]
				Os02g0159850
				Os02g0159900	Putative SKD1 protein [Source:UniProtKB/TrEMBL;Acc:Q6ETH5]
				Os02g0159950
				Os02g0160000	Os02g0160000 protein [Source:UniProtKB/TrEMBL;Acc:Q0E3Q8]
2	3251001	3343000	355.48	Os02g0160200	Os02g0160200 protein; Putative uncharacterized protein B1103G11.37; Putative uncharacterized protein OJ9003_G05.2; cDNA clone:002-137-H06, full insert sequence [Source:UniProtKB/TrEMBL;Acc:Q6H7U8]
				Os02g0160250	Armadillo/beta-catenin repeat protein-like [Source:UniProtKB/TrEMBL;Acc:Q6H7U7]
				Os02g0160300	Os02g0160300 protein [Source:UniProtKB/TrEMBL;Acc:Q0E3Q5]
				Os02g0160400	Os02g0160400 protein; Putative monosaccharide transporter; cDNA clone:002-172-F02, full insert sequence; cDNA clone:J023063D11, full insert sequence [Source:UniProtKB/TrEMBL;Acc:Q6H7U6]
				Os02g0160500
				Os02g0160800	Os02g0160800 protein [Source:UniProtKB/TrEMBL;Acc:Q0E3Q1]
				Os02g0160900	Os02g0160900 protein [Source:UniProtKB/TrEMBL;Acc:C7IZA3]
				Os02g0161000	CBL-interacting protein kinase 26 [Source:UniProtKB/Swiss-Prot;Acc:Q6H7U5]
				Os02g0161050
				Os02g0161100	Formin-like protein 10 [Source:UniProtKB/Swiss-Prot;Acc:Q6H7U3]
				Os02g0161200	Zinc finger CCCH domain-containing protein 13 [Source:UniProtKB/Swiss-Prot;Acc:Q6H7U2]
				Os02g0161251
				Os02g0161300	Os02g0161300 protein [Source:UniProtKB/TrEMBL;Acc:Q0E3P7]
				Os02g0161500	Putative uncharacterized protein [Source:UniProtKB/TrEMBL;Acc:B9F357]
				Os02g0161601
				Os02g0161800	Os02g0161800 protein; Putative peroxidase; cDNA clone:001-128-A02, full insert sequence [Source:UniProtKB/TrEMBL;Acc:Q6H7T7]
				Os02g0161900	Os02g0161900 protein; Os06g0681400 protein; Polyubiquitin; Polyubiquitin 6; cDNA clone:J033048M20, full insert sequence [Source:UniProtKB/TrEMBL;Acc:Q6H7T6]
2	3446001	3648000	678.98	Os02g0164000
				Os02g0164300	Os02g0164300 protein [Source:UniProtKB/TrEMBL;Acc:Q0E3N4]
				Os02g0164400	Putative uncharacterized protein OJ1661_C12.18; Putative uncharacterized protein OSJNBa0023I17.1 [Source:UniProtKB/TrEMBL;Acc:Q6H6W0]
				Os02g0164600	Os02g0164600 protein; Putative pentatricopeptide (PPR) repeat-containing protein; cDNA clone:J033136E21, full insert sequence [Source:UniProtKB/TrEMBL;Acc:Q6H6V8]
				Os02g0164800	Os02g0164800 protein; Putative uncharacterized protein OJ1661_C12.24; Putative uncharacterized protein OSJNBa0023I17.7 [Source:UniProtKB/TrEMBL;Acc:Q6H6V5]
				Os02g0164900	Auxin response factor 6 [Source:UniProtKB/Swiss-Prot;Acc:Q6H6V4]
				Os02g0165000	Os02g0165000 protein; Zinc finger (C3HC4-type RING finger) protein-like; cDNA clone:J023019O21, full insert sequence [Source:UniProtKB/TrEMBL;Acc:Q6H6V3]
				Os02g0165100	Os02g0165100 protein; Putative receptor protein kinase PERK; cDNA clone:J013073C06, full insert sequence [Source:UniProtKB/TrEMBL;Acc:Q6H6V1]
				Os02g0165200	Os02g0165200 protein [Source:UniProtKB/TrEMBL;Acc:Q0E3M8]
				Os02g0165500	Os02g0165500 protein; Putative uncharacterized protein OSJNBa0023I17.22; Putative uncharacterized protein OSJNBa0085K21.6 [Source:UniProtKB/TrEMBL;Acc:Q6H4X7]
				Os02g0165800	Os02g0165800 protein; Putative uncharacterized protein OSJNBa0023I17.27; Putative uncharacterized protein OSJNBa0085K21.11 [Source:UniProtKB/TrEMBL;Acc:Q6H4X4]
				Os02g0166501	Putative uncharacterized protein OSJNBa0023I17.36; Putative uncharacterized protein OSJNBa0085K21.20 [Source:UniProtKB/TrEMBL;Acc:Q6H4W8]
				Os02g0166600	Os02g0166600 protein; Putative uncharacterized protein OSJNBa0023I17.38; Putative uncharacterized protein OSJNBa0085K21.22; cDNA clone:J023013P12, full insert sequence [Source:UniProtKB/TrEMBL;Acc:Q6H4W7]
				Os02g0166800	G1-like1 protein; Os02g0166800 protein [Source:UniProtKB/TrEMBL;Acc:Q0E3M2]
				Os02g0166875
				Os02g0166950
				Os02g0167000	Putative holocarboxylase synthetase [Source:UniProtKB/TrEMBL;Acc:Q6H4W3]
				Os02g0167100	Sulfurtransferase [Source:UniProtKB/TrEMBL;Acc:Q6H4W2]
				Os02g0167200	Os02g0167200 protein [Source:UniProtKB/TrEMBL;Acc:Q0E3L9]
				Os02g0167300	Tubulin beta-5 chain [Source:UniProtKB/Swiss-Prot;Acc:P46265]
				Os02g0167366
				Os02g0167500	Os02g0167500 protein; Putative RNA-binding protein 10 [Source:UniProtKB/TrEMBL;Acc:Q6H4V8]
2	3649001	4025000	752.48	Os02g0167600
				Os02g0167700	Os02g0167700 protein; Putative TIP120 protein; cDNA clone:J023003N20, full insert sequence [Source:UniProtKB/TrEMBL;Acc:Q6H4V4]
				Os02g0168000	Os02g0168000 protein; cDNA clone:002-113-G03, full insert sequence [Source:UniProtKB/TrEMBL;Acc:Q0E3L5]
				Os02g0168100	Os02g0168100 protein [Source:UniProtKB/TrEMBL;Acc:Q0E3L4]
				Os02g0168200	Os02g0168200 protein; Putative uncharacterized protein OSJNBa0085K21.53; Putative uncharacterized protein P0669G09.7 [Source:UniProtKB/TrEMBL;Acc:Q6H4V0]
				Os02g0168300	Dentin sialophosphoprotein-like; Os02g0168300 protein; cDNA clone:J033125C15, full insert sequence [Source:UniProtKB/TrEMBL;Acc:Q6H4U9]
				Os02g0168400	Putative uncharacterized protein [Source:UniProtKB/TrEMBL;Acc:A3A3J4]
				Os02g0168500	Os02g0168500 protein; Putative GDP-fucose protein-O-fucosyltransferase; cDNA clone:J033043N20, full insert sequence [Source:UniProtKB/TrEMBL;Acc:Q6H6D5]
				Os02g0168600	Os02g0168600 protein; Putative uncharacterized protein P0669G09.12 [Source:UniProtKB/TrEMBL;Acc:Q6H6D4]
				Os02g0168700	Peptidyl-prolyl cis-trans isomerase [Source:UniProtKB/TrEMBL;Acc:Q6H6D3]
				Os02g0168800	Porphobilinogen deaminase, chloroplastic [Source:UniProtKB/Swiss-Prot;Acc:Q6H6D2]
				Os02g0168850
				Os02g0168900	Os02g0168900 protein; Putative uncharacterized protein P0669G09.16 [Source:UniProtKB/TrEMBL;Acc:Q6H6D0]
				Os02g0169000	Putative uncharacterized protein P0669G09.17; cDNA clone:J033054L07, full insert sequence [Source:UniProtKB/TrEMBL;Acc:Q6H6C9]
				Os02g0169151
				Os02g0169300	Phosphoglycerate kinase [Source:UniProtKB/TrEMBL;Acc:Q6H6C7]
				Os02g0169400	Protein argonaute 17 [Source:UniProtKB/Swiss-Prot;Acc:Q6H6C3]
				Os02g0169700	Os02g0169700 protein [Source:UniProtKB/TrEMBL;Acc:C7IY93]
				Os02g0169800	Os02g0169800 protein [Source:UniProtKB/TrEMBL;Acc:C7IY94]
				Os02g0169900	Os02g0169900 protein; Putative inositol-1-monophosphatase; cDNA clone:001-204-E03, full insert sequence; cDNA clone:J023047B05, full insert sequence; cDNA clone:J033027L13, full insert sequence [Source:UniProtKB/TrEMBL;Acc:Q6H6B9]
				Os02g0170000	Os02g0170000 protein; Putative pentatricopeptide (PPR) repeat-containing protein [Source:UniProtKB/TrEMBL;Acc:Q6H7X0]
				Os02g0170100	Os02g0170100 protein; Putative glycine decarboxylase complex H-protein; cDNA clone:001-008-H01, full insert sequence; cDNA clone:J023130P09, full insert sequence [Source:UniProtKB/TrEMBL;Acc:Q6H713]
				Os02g0170200	Os02g0170200 protein; Putative uncharacterized protein OJ1116_A06.25; Putative uncharacterized protein P0030G02.15; cDNA clone:002-132-H11, full insert sequence [Source:UniProtKB/TrEMBL;Acc:Q6H712]
				Os02g0170300	MADS-box transcription factor 29 [Source:UniProtKB/Swiss-Prot;Acc:Q6H711]
				Os02g0170500	HAP5 subunit of HAP complex; Nuclear transcription factor Y subunit gamma; Os02g0170500 protein; Putative heme activated protein; cDNA, clone: J100067L16, full insert sequence [Source:UniProtKB/TrEMBL;Acc:Q6H707]
				Os02g0170701	Os02g0170701 protein [Source:UniProtKB/TrEMBL;Acc:C7IZB3]
				Os02g0170900
				Os02g0171100	Os02g0171100 protein; Putative glyceraldehyde-3-phosphate dehydrogenase; cDNA clone:J023036H06, full insert sequence [Source:UniProtKB/TrEMBL;Acc:Q6H703]
				Os02g0171301
				Os02g0171500	Os02g0171500 protein; Putative uncharacterized protein OJ1116_A06.48; Putative uncharacterized protein P0030G02.38 [Source:UniProtKB/TrEMBL;Acc:Q6H6Z8]
				Os02g0171700	Os02g0171700 protein; Putative uncharacterized protein P0030G02.42 [Source:UniProtKB/TrEMBL;Acc:Q6H6Z7]
				Os02g0172000	Putative uncharacterized protein P0030G02.45 [Source:UniProtKB/TrEMBL;Acc:Q6H6Z5]
				Os02g0172300	Putative uncharacterized protein P0030G02.49 [Source:UniProtKB/TrEMBL;Acc:Q6H6Z3]
				Os02g0172600	Putative copper-exporting ATPase [Source:UniProtKB/TrEMBL;Acc:Q6H6Z1]
				Os02g0172800	Os02g0172800 protein; Putative zinc-binding protein; cDNA clone:J033148H01, full insert sequence [Source:UniProtKB/TrEMBL;Acc:Q6H517]
				Os02g0172850
				Os02g0173000	cDNA clone:001-132-D10, full insert sequence [Source:UniProtKB/TrEMBL;Acc:B7F4T8]
				Os02g0173100	Os02g0173100 protein [Source:UniProtKB/TrEMBL;Acc:Q0E3I8]
				Os02g0173200	Os02g0173200 protein; Putative uncharacterized protein OSJNBa0073A21.9 [Source:UniProtKB/TrEMBL;Acc:Q6H515]
				Os02g0173300	Os02g0173300 protein [Source:UniProtKB/TrEMBL;Acc:Q0E3I6]
				Os02g0173401
2	17475001	17517000	340.38	Os02g0497400	Putative uncharacterized protein OJ1288_D09.19 [Source:UniProtKB/TrEMBL;Acc:Q6K927]
				Os02g0497500	DNA repair-recombination protein; Os02g0497500 protein [Source:UniProtKB/TrEMBL;Acc:Q7Y239]
				Os02g0497600	Putative uncharacterized protein OJ1288_D09.21 [Source:UniProtKB/TrEMBL;Acc:Q6K926]
				Os02g0497700	Os02g0497700 protein [Source:UniProtKB/TrEMBL;Acc:Q0E129]
2	17519001	17636000	412.04	Os02g0498100	Os02g0498100 protein; Putative uncharacterized protein OJ1288_D09.25 [Source:UniProtKB/TrEMBL;Acc:Q6K923]
				Os02g0498300	Os02g0498300 protein; Putative NIPA2 protein; cDNA clone:J023055G08, full insert sequence [Source:UniProtKB/TrEMBL;Acc:Q6K922]
				Os02g0498633
				Os02g0498700	Putative glycosyl transferase [Source:UniProtKB/TrEMBL;Acc:Q6K3N8]
				Os02g0499000	cDNA clone:J013098A10, full insert sequence [Source:UniProtKB/TrEMBL;Acc:B7ED44]
				Os02g0499300	cDNA clone:002-120-B07, full insert sequence [Source:UniProtKB/TrEMBL;Acc:B7EZV9]
				Os02g0499575
2	17642001	17666000	584.57	Os02g0500250
2	17721001	17742000	757.81	NA
2	17753001	18028000	725.75	Os02g0502500	Os02g0502500 protein; Putative uncharacterized protein OJ1126_B06.3; Putative uncharacterized protein P0654A08.34; cDNA clone:J023005P11, full insert sequence; cDNA clone:J023078O21, full insert sequence [Source:UniProtKB/TrEMBL;Acc:Q6K6D3]
				Os02g0503100
				Os02g0503350	Putative uncharacterized protein [Source:UniProtKB/TrEMBL;Acc:B9F052]
				Os02g0503400	Os02g0503400 protein; Putative 60S ribosomal protein L35; cDNA clone:001-025-A09, full insert sequence; cDNA clone:002-157-D08, full insert sequence [Source:UniProtKB/TrEMBL;Acc:Q6K667]
				Os02g0503500	cDNA, clone: J100063K09, full insert sequence [Source:UniProtKB/TrEMBL;Acc:B7FAC8]
				Os02g0503700
				Os02g0503800
				Os02g0503850
				Os02g0503900	Os02g0503900 protein; Putative cytochrome P450; cDNA clone:J023021D15, full insert sequence [Source:UniProtKB/TrEMBL;Acc:Q6K661]
				Os02g0504000
				Os02g0504050
				Os02g0504100	cDNA clone:J023001O14, full insert sequence [Source:UniProtKB/TrEMBL;Acc:B7EFP2]
				Os02g0504200	Putative disease resistance protein I2 [Source:UniProtKB/TrEMBL;Acc:Q6K655]
				Os02g0504500	Os02g0504500 protein; Ubiquitin-associated (UBA)/TS-N domain-containing protein-like; cDNA clone:J033115G09, full insert sequence [Source:UniProtKB/TrEMBL;Acc:Q6K653]
				Os02g0504700	Os02g0504700 protein; Putative uncharacterized protein OJ1003_F04.31 [Source:UniProtKB/TrEMBL;Acc:Q6K651]
				Os02g0504800
				Os02g0504850
				Os02g0504900	Putative uncharacterized protein [Source:UniProtKB/TrEMBL;Acc:A3A772]
				Os02g0505066
				Os02g0505400	Os02g0505400 protein; Putative leucine zipper-containing protein; cDNA clone:J013108M03, full insert sequence; cDNA clone:J033108L10, full insert sequence [Source:UniProtKB/TrEMBL;Acc:Q6K647]
				Os02g0505500	Os02g0505500 protein; Putative uncharacterized protein P0047E05.1; cDNA clone:J033045F02, full insert sequence [Source:UniProtKB/TrEMBL;Acc:Q6K6L6]
				Os02g0505700	Os02g0505700 protein; Putative uncharacterized protein P0047E05.3 [Source:UniProtKB/TrEMBL;Acc:Q6K6L4]
				Os02g0506100	Putative uncharacterized protein P0047E05.7 [Source:UniProtKB/TrEMBL;Acc:Q6K6L0]
				Os02g0506400	F-box protein-like; Os02g0506400 protein [Source:UniProtKB/TrEMBL;Acc:Q6K6K8]
2	21768001	21971000	378.22	Os02g0570400	Ent-cassa-12,15-diene synthase [Source:UniProtKB/Swiss-Prot;Acc:Q0E088]
				Os02g0570500	Ent-isokaurene C2-hydroxylase [Source:UniProtKB/Swiss-Prot;Acc:A3A871]
				Os02g0570700	Ent-cassadiene C2-hydroxylase [Source:UniProtKB/Swiss-Prot;Acc:Q6YV88]
				Os02g0570800
				Os02g0570900
				Os02g0571000
				Os02g0571100	Ent-copalyl diphosphate synthase 2 [Source:UniProtKB/Swiss-Prot;Acc:Q6Z5I0]
				Os02g0571300	Ent-pimara-8(14),15-diene synthase [Source:UniProtKB/Swiss-Prot;Acc:Q6Z5J6]
				Os02g0571800	Ent-isokaur-15-ene synthase [Source:UniProtKB/Swiss-Prot;Acc:A4KAG8]
				Os02g0571900	Os02g0571900 protein; Putative Cyt-P450 monooxygenase [Source:UniProtKB/TrEMBL;Acc:Q6Z5I7]
				Os02g0572000	Os02g0572000 protein; Putative uncharacterized protein P0689H05.40 [Source:UniProtKB/TrEMBL;Acc:Q6Z5I6]
				Os02g0572050
				Os02g0572200	Os02g0572200 protein; Putative RING-H2 zinc finger protein ATL6; cDNA clone:002-137-C02, full insert sequence [Source:UniProtKB/TrEMBL;Acc:Q6Z5I5]
				Os02g0572300
				Os02g0572400	Probable bifunctional riboflavin biosynthesis protein RIBA 2, chloroplastic 3,4-dihydroxy-2-butanone 4-phosphate synthase GTP cyclohydrolase-2 [Source:UniProtKB/Swiss-Prot;Acc:Q0E079]
				Os02g0572600	Os02g0572600 protein; Putative uncharacterized protein OSJNBb0046L23.3 [Source:UniProtKB/TrEMBL;Acc:Q6YXC6]
				Os02g0572900	Os02g0572900 protein; Putative zinc finger protein ID1 [Source:UniProtKB/TrEMBL;Acc:Q6YXC5]
2	23534001	23557000	300.3	Os02g0601500	Os02g0601500 protein [Source:UniProtKB/TrEMBL;Acc:Q0DZS4]
				Os02g0601600	cDNA, clone: J065091K02, full insert sequence [Source:UniProtKB/TrEMBL;Acc:A3A8S2]
				Os02g0601700	Ankyrin repeat-like protein; Os02g0601700 protein; cDNA clone:J013151O17, full insert sequence [Source:UniProtKB/TrEMBL;Acc:Q6K5G3]
				Os02g0601800	Putative global transcription factor group E; cDNA clone:J033088P12, full insert sequence [Source:UniProtKB/TrEMBL;Acc:Q6K5G1]
2	23558001	23573000	293.56	Os02g0602000	Os02g0602000 protein; Remorin-like protein; cDNA clone:J033128B04, full insert sequence [Source:UniProtKB/TrEMBL;Acc:Q6K5F9]
				Os02g0602100	Cyclin-dependent kinase G-1 [Source:UniProtKB/Swiss-Prot;Acc:Q6K5F8]
				Os02g0602201
2	25332001	25349000	289.04	Os02g0632500	Os02g0632500 protein; Putative ADP-ribosylation factor-directed GTPase activating protein [Source:UniProtKB/TrEMBL;Acc:Q6H462]
				Os02g0632700	Os02g0632700 protein; Putative uncharacterized protein B1250G12.29; Putative uncharacterized protein OJ1643_A10.4 [Source:UniProtKB/TrEMBL;Acc:Q6H460]
3	785001	856000	314.14	Os03g0114000	Os03g0114000 protein [Source:UniProtKB/TrEMBL;Acc:Q0DVT4]
				Os03g0114100
				Os03g0114200	LOC496359 protein, putative, expressed; Os03g0114200 protein; Putative uncharacterized protein OSJNBa0090O10.11; cDNA clone:002-134-G09, full insert sequence [Source:UniProtKB/TrEMBL;Acc:Q8GZX2]
				Os03g0114300	Os03g0114300 protein; Protein kinase, putative, expressed [Source:UniProtKB/TrEMBL;Acc:Q10SQ6]
				Os03g0114400	ATPase, AAA family protein, expressed; Os03g0114400 protein; Putative uncharacterized protein OSJNBa0090O10.13; cDNA clone:002-150-D02, full insert sequence [Source:UniProtKB/TrEMBL;Acc:Q8GZX0]
				Os03g0114550
				Os03g0114800	DUF791 domain protein; Expressed protein; Os03g0114800 protein; Putative transporter; cDNA clone:J013023A12, full insert sequence [Source:UniProtKB/TrEMBL;Acc:Q8GZW6]
				Os03g0114900	Mitochondrial import inner membrane translocase subunit Tim17 family protein, expressed; Os03g0114900 protein; Putative mitochondrial inner membrane protein; cDNA clone:J033148L11, full insert sequence [Source:UniProtKB/TrEMBL;Acc:Q8GZW5]
				Os03g0115000	Os03g0115000 protein [Source:UniProtKB/TrEMBL;Acc:Q0DVS6]
				Os03g0115100	GHMP kinases putative ATP-binding protein, expressed; Os03g0115100 protein; Putative uncharacterized protein OSJNBa0090O10.21; cDNA clone:J023069I12, full insert sequence [Source:UniProtKB/TrEMBL;Acc:Q8GZW3]
3	1435001	1591000	436.35	Os03g0125000	50S ribosomal protein L5, chloroplastic [Source:UniProtKB/Swiss-Prot;Acc:Q9ZST0]
				Os03g0125100	Beta-carotene hydroxylase, putative, expressed [Source:UniProtKB/TrEMBL;Acc:Q10SE7]
				Os03g0125300	D111/G-patch domain-containing protein, putative, expressed; Os03g0125300 protein; cDNA clone:J013001E10, full insert sequence; cDNA clone:J033095A12, full insert sequence [Source:UniProtKB/TrEMBL;Acc:Q10SE5]
				Os03g0125400	Expressed protein; Os03g0125400 protein; cDNA clone:J033034J23, full insert sequence [Source:UniProtKB/TrEMBL;Acc:Q10SE4]
				Os03g0125600	Protein kinase domain containing protein, expressed [Source:UniProtKB/TrEMBL;Acc:Q10SE3]
				Os03g0125650
				Os03g0125700	Expressed protein; Os03g0125700 protein; cDNA clone:001-108-G11, full insert sequence [Source:UniProtKB/TrEMBL;Acc:Q10SE2]
				Os03g0125800	CBS domain-containing protein, putative, expressed; Os03g0125800 protein; cDNA clone:J023021E03, full insert sequence [Source:UniProtKB/TrEMBL;Acc:Q10SE0]
				Os03g0125900	Expressed protein [Source:UniProtKB/TrEMBL;Acc:Q10SD7]
				Os03g0126000	Anthranilate phosphoribosyltransferase, chloroplast, putative, expressed; Os03g0126000 protein; cDNA clone:J033069P19, full insert sequence [Source:UniProtKB/TrEMBL;Acc:Q10SD6]
				Os03g0126100	Os03g0126100 protein [Source:UniProtKB/TrEMBL;Acc:Q0DVK1]
				Os03g0126300	Expressed protein; cDNA clone:001-042-G03, full insert sequence [Source:UniProtKB/TrEMBL;Acc:Q10SD2]
				Os03g0126450	Putative uncharacterized protein OJ1015F07.5; Uncharacterized plant-specific domain TIGR01568 family protein, expressed [Source:UniProtKB/TrEMBL;Acc:Q8S5W2]
				Os03g0126600
				Os03g0126700	Heavy metal-associated domain containing protein, expressed; Os03g0126700 protein; Putative uncharacterized protein OJ1015F07.7; cDNA clone:J013118L13, full insert sequence [Source:UniProtKB/TrEMBL;Acc:Q8S5W0]
				Os03g0126800	CBL-interacting protein kinase 9 [Source:Projected from Arabidopsis thaliana (AT1G01140) TAIR;Acc:AT1G01140]
				Os03g0126825
				Os03g0126850	Os03g0126850 protein [Source:UniProtKB/TrEMBL;Acc:C7J0K1]
				Os03g0126900	Os03g0126900 protein [Source:UniProtKB/TrEMBL;Acc:Q0DVJ5]
				Os03g0127000	Os03g0127000 protein [Source:UniProtKB/TrEMBL;Acc:Q0DVJ4]
				Os03g0127100
				Os03g0127500	BZIP family transcription factor, putative, expressed; Os03g0127500 protein; Putative bZIP transcription factor [Source:UniProtKB/TrEMBL;Acc:Q8S5V5]
				Os03g0127600	FHA domain containing protein, expressed; Os03g0127600 protein [Source:UniProtKB/TrEMBL;Acc:Q10SC2]
				Os03g0127700	Leucine-rich repeat transmembrane protein kinase, putative, expressed; Os03g0127700 protein; Putative uncharacterized protein OJ1015F07.14; cDNA clone:J033024D13, full insert sequence [Source:UniProtKB/TrEMBL;Acc:Q8S5V3]
				Os03g0127900	Os03g0127900 protein [Source:UniProtKB/TrEMBL;Acc:Q0DVI9]
				Os03g0128000	Os03g0128000 protein [Source:UniProtKB/TrEMBL;Acc:Q0DVI8]
				Os03g0128100	Os03g0128100 protein [Source:UniProtKB/TrEMBL;Acc:Q0DVI7]
3	4087001	4105000	311.33	Os03g0177100
				Os03g0177300	C3HC4 zinc finger containing protein, putative, expressed; Os03g0177300 protein; cDNA clone:J013128J19, full insert sequence [Source:UniProtKB/TrEMBL;Acc:Q10R01]
				Os03g0177400	Elongation factor 1-alpha [Source:UniProtKB/Swiss-Prot;Acc:O64937]
				Os03g0177500	Elongation factor 1-alpha [Source:UniProtKB/Swiss-Prot;Acc:O64937]
3	4149001	4159000	287.52	Os03g0179000	Tubulin-tyrosine ligase family protein, expressed [Source:UniProtKB/TrEMBL;Acc:Q10QY3]
				Os03g0179100	Germin-like protein 3-1 [Source:UniProtKB/Swiss-Prot;Acc:Q8H021]
3	14412001	14482000	339.25	Os03g0367800	HIT zinc finger family protein, expressed; cDNA clone:002-150-E06, full insert sequence [Source:UniProtKB/TrEMBL;Acc:Q10KW5]
				Os03g0367900	Os03g0367900 protein; Putative pyrrolidone carboxyl peptidase; Pyrrolidone-carboxylate peptidase family protein, expressed; cDNA clone:001-045-C05, full insert sequence; cDNA clone:J013023I17, full insert sequence [Source:UniProtKB/TrEMBL;Acc:Q10KW4]
				Os03g0368000	Class III peroxidase 42; Peroxidase family protein, expressed; Putative peroxidase [Source:UniProtKB/TrEMBL;Acc:Q5U1Q1]
				Os03g0368150
				Os03g0368300	Os03g0368300 protein; Peroxidase family protein, expressed; Putative peroxidase; cDNA clone:J033068K22, full insert sequence [Source:UniProtKB/TrEMBL;Acc:Q10KW1]
				Os03g0368351
				Os03g0368650	Putative uncharacterized protein [Source:UniProtKB/TrEMBL;Acc:B9F8L6]
				Os03g0368900	Class III peroxidase 45; Os03g0368900 protein; Peroxidase family protein, expressed; Putative peroxidase; cDNA clone:J013092B12, full insert sequence; cDNA clone:J013092B13, full insert sequence [Source:UniProtKB/TrEMBL;Acc:Q5U1P8]
				Os03g0368950
				Os03g0369000	Class III peroxidase 46; Os03g0369000 protein; Peroxidase family protein, expressed; Putative peroxidase; cDNA clone:002-113-D04, full insert sequence [Source:UniProtKB/TrEMBL;Acc:Q5U1P7]
3	24574001	25226000	702.89	Os03g0639600	Protein LOL3 [Source:UniProtKB/Swiss-Prot;Acc:Q6ASS2]
				Os03g0639700	DNA repair protein recA, chloroplast, putative, expressed; Os03g0639700 protein; cDNA clone:J013043C07, full insert sequence [Source:UniProtKB/TrEMBL;Acc:Q10G85]
				Os03g0639800	Os03g0639800 protein; SNF7 family protein; SNF7 family protein, expressed; cDNA clone:J033123F08, full insert sequence [Source:UniProtKB/TrEMBL;Acc:Q6ASS4]
				Os03g0640000	Os03g0640000 protein; Patatin-like phospholipase domain containing protein; Patatin-like phospholipase family protein, expressed [Source:UniProtKB/TrEMBL;Acc:Q6ASS6]
				Os03g0640100	Histone-binding protein MSI1 homolog [Source:UniProtKB/Swiss-Prot;Acc:Q10G81]
				Os03g0640300	Down syndrome critical region protein 5, putative, expressed [Source:UniProtKB/TrEMBL;Acc:Q10G80]
				Os03g0640400	Expressed protein; Os03g0640400 protein; Putative uncharacterized protein B1394A07.12; cDNA clone:J013126D04, full insert sequence [Source:UniProtKB/TrEMBL;Acc:Q6ASS9]
				Os03g0640800	Homeobox-leucine zipper protein HOX32 [Source:UniProtKB/Swiss-Prot;Acc:Q6AST1]
				Os03g0640825
				Os03g0641200
				Os03g0641250
				Os03g0641300	Putative uncharacterized protein [Source:UniProtKB/TrEMBL;Acc:B9FX16]
				Os03g0641500	Expressed protein; Os03g0641500 protein; cDNA clone:001-100-A04, full insert sequence [Source:UniProtKB/TrEMBL;Acc:Q10G67]
				Os03g0641700	Expressed protein; Os03g0641700 protein; cDNA clone:J023064C07, full insert sequence [Source:UniProtKB/TrEMBL;Acc:Q6AST9]
				Os03g0642300	Kinase domain containing protein; Os03g0642200 protein; Protein kinase PINOID, putative, expressed [Source:UniProtKB/TrEMBL;Acc:Q6ASU0]
				Os03g0642450
				Os03g0642600
				Os03g0642900	Os03g0642900 protein; Phosphonate metabolism protein, putative; Putative uncharacterized protein OSJNBa0038E17.10 [Source:UniProtKB/TrEMBL;Acc:Q60DP8]
				Os03g0643000
				Os03g0643050
				Os03g0643100	Os03g0643100 protein [Source:UniProtKB/TrEMBL;Acc:Q0DQ23]
				Os03g0643250	Putative uncharacterized protein [Source:UniProtKB/TrEMBL;Acc:B9F9X8]
				Os03g0643300	Ornithine aminotransferase, mitochondrial [Source:UniProtKB/Swiss-Prot;Acc:Q10G56]
				Os03g0643433
				Os03g0643522
				Os03g0643611
				Os03g0643700	Glutathione S-transferase, N-terminal domain containing protein, expressed; Glutathione S-transferase, putative; Os03g0643700 protein; cDNA clone:002-168-C01, full insert sequence [Source:UniProtKB/TrEMBL;Acc:Q60DP1]
				Os03g0643800
				Os03g0643900	Expressed protein; cDNA clone:J023011C17, full insert sequence [Source:UniProtKB/TrEMBL;Acc:Q10G52]
				Os03g0644000	Beclin-1, putative, expressed; Expressed protein; Os03g0644000 protein; cDNA clone:J013066O06, full insert sequence; cDNA clone:J013066P07, full insert sequence [Source:UniProtKB/TrEMBL;Acc:Q60DN7]
				Os03g0644200	Os03g0644100 protein; PPR repeat containing protein; PPR986-12, putative, expressed; cDNA clone:J033066I06, full insert sequence [Source:UniProtKB/TrEMBL;Acc:Q60DN6]
				Os03g0644400	Proline transporter 1 [Source:UniProtKB/Swiss-Prot;Acc:Q60DN5]
				Os03g0644600	Putative uncharacterized protein OSJNBa0038E17.27 [Source:UniProtKB/TrEMBL;Acc:Q60DN1]
				Os03g0644700	cDNA clone:J023149L05, full insert sequence [Source:UniProtKB/TrEMBL;Acc:Q10G45]
				Os03g0644850
				Os03g0645000	Expansin-B12 [Source:UniProtKB/Swiss-Prot;Acc:Q10G40]
				Os03g0645100
				Os03g0645200	Os03g0645200 protein [Source:UniProtKB/TrEMBL;Acc:Q0DQ10]
				Os03g0645900	9-cis-epoxycarotenoid dioxygenase 3; Os03g0645900 protein; Viviparous-14, putative, expressed [Source:UniProtKB/TrEMBL;Acc:Q5MBR5]
				Os03g0645966
				Os03g0646100	Cell division protein ftsZ, putative, expressed; Os03g0646100 protein; cDNA clone:J023101A08, full insert sequence [Source:UniProtKB/TrEMBL;Acc:Q10G26]
				Os03g0646200	Expressed protein; Os03g0646200 protein [Source:UniProtKB/TrEMBL;Acc:Q10G25]
				Os03g0646300	Os03g0646300 protein [Source:UniProtKB/TrEMBL;Acc:Q0DQ06]
				Os03g0646350
				Os03g0646400	Expressed protein; Os03g0646400 protein; cDNA clone:002-141-F06, full insert sequence [Source:UniProtKB/TrEMBL;Acc:Q10G23]
				Os03g0646800
				Os03g0646900
				Os03g0647400	Expressed protein; Os03g0647400 protein; cDNA clone:J033051B07, full insert sequence [Source:UniProtKB/TrEMBL;Acc:Q60DK0]
				Os03g0647500	Os03g0647500 protein [Source:UniProtKB/TrEMBL;Acc:Q0DQ01]
				Os03g0647575
				Os03g0647600	CCAAT-binding transcription factor subunit B family protein, expressed; CCAAT-box transcription factor-related; HAP2 subunit of HAP complex; Os03g0647600 protein; cDNA clone:002-102-F12, full insert sequence [Source:UniProtKB/TrEMBL;Acc:Q60DJ8]
				Os03g0647800	Expressed protein; cDNA clone:006-211-C04, full insert sequence; cDNA clone:J023047G07, full insert sequence [Source:UniProtKB/TrEMBL;Acc:Q10G12]
				Os03g0648100	Expressed protein; Os03g0648100 protein; cDNA clone:006-201-B01, full insert sequence [Source:UniProtKB/TrEMBL;Acc:Q60DJ5]
				Os03g0648250	Os03g0648250 protein [Source:UniProtKB/TrEMBL;Acc:C7IZC0]
				Os03g0648300	IQ calmodulin-binding motif family protein, expressed; cDNA clone:J013098A04, full insert sequence [Source:UniProtKB/TrEMBL;Acc:Q10G08]
				Os03g0648400	DNAJ-like protein; DnaJ protein; DnaJ protein, putative; DnaJ protein, putative, expressed; Os03g0648400 protein; cDNA clone:001-012-E01, full insert sequence [Source:UniProtKB/TrEMBL;Acc:Q84PD0]
				Os03g0648450
				Os03g0648500	Os03g0648500 protein; Phytocyanin-related; Plastocyanin-like domain containing protein, expressed; cDNA clone:002-133-B02, full insert sequence [Source:UniProtKB/TrEMBL;Acc:Q60DI9]
				Os03g0648600	Zinc finger, C3HC4 type family protein, expressed [Source:UniProtKB/TrEMBL;Acc:Q10G04]
				Os03g0648800	Glutaredoxin domain containing protein; Glutaredoxin family protein; Os03g0648800 protein [Source:UniProtKB/TrEMBL;Acc:Q60DI7]
				Os03g0648900	Pyrimidine 5'-nucleotidase family protein, expressed; Pyrimidine 5'-nucleotidase-related; cDNA clone:J013136J16, full insert sequence [Source:UniProtKB/TrEMBL;Acc:Q60DI6]
				Os03g0649000	Expressed protein [Source:UniProtKB/TrEMBL;Acc:Q10G00]
				Os03g0649050
				Os03g0649275
				Os03g0650000	Protein YABBY 2 [Source:UniProtKB/Swiss-Prot;Acc:Q10FZ7]
				Os03g0650200
3	25419001	25530000	577.27	Os03g0653900	rRNA N-glycosidase [Source:UniProtKB/TrEMBL;Acc:B9FA32]
				Os03g0654400	Amino acid permease family protein, expressed; Os03g0654400 protein; Putative amino acid permease; Putative cationic amino acid transporter; cDNA clone:J013063A11, full insert sequence [Source:UniProtKB/TrEMBL;Acc:Q84ST3]
				Os03g0654500	Expressed protein; Os03g0654500 protein; cDNA clone:J013052K14, full insert sequence [Source:UniProtKB/TrEMBL;Acc:Q84ST1]
				Os03g0654600	Chlorophyll(ide) b reductase NOL, chloroplastic [Source:UniProtKB/Swiss-Prot;Acc:Q84ST4]
				Os03g0654700	Expressed protein; Os03g0654700 protein; cDNA clone:002-127-F03, full insert sequence [Source:UniProtKB/TrEMBL;Acc:Q84SV1]
3	26335001	26747000	462.11	Os03g0668400	Os03g0668400 protein [Source:UniProtKB/TrEMBL;Acc:Q0DPR6]
				Os03g0668500	Os03g0668500 protein [Source:UniProtKB/TrEMBL;Acc:Q0DPR5]
				Os03g0668900	Acidic leucine-rich nuclear phosphoprotein 32-related protein 2 [Source:UniProtKB/Swiss-Prot;Acc:Q7Y180]
				Os03g0669000	DEAD-box ATP-dependent RNA helicase 10 [Source:UniProtKB/Swiss-Prot;Acc:Q7Y183]
				Os03g0669100	Deoxyuridine 5'-triphosphate nucleotidohydrolase [Source:UniProtKB/Swiss-Prot;Acc:Q10FF9]
				Os03g0669200	Guanine nucleotide-binding protein subunit beta [Source:UniProtKB/Swiss-Prot;Acc:Q40687]
				Os03g0669300	Os03g0669300 protein [Source:UniProtKB/TrEMBL;Acc:Q0DPR0]
				Os03g0669450
				Os03g0669600	Os03g0669600 protein [Source:UniProtKB/TrEMBL;Acc:Q0DPQ9]
				Os03g0669900
				Os03g0670000	Expressed protein; cDNA clone:001-118-G09, full insert sequence; cDNA clone:002-120-C07, full insert sequence [Source:UniProtKB/TrEMBL;Acc:Q10FF2]
				Os03g0670100	ABC transporter family protein, expressed; Os03g0670100 protein; cDNA clone:J023105K03, full insert sequence [Source:UniProtKB/TrEMBL;Acc:Q10FF1]
				Os03g0670200	Mannosyltransferase family protein, putative, expressed; Os03g0670200 protein; cDNA clone:J023020O11, full insert sequence [Source:UniProtKB/TrEMBL;Acc:Q10FE9]
				Os03g0670366
				Os03g0670700	Os03g0670700 protein; Retrotransposon protein, putative, Ty1-copia subclass, expressed [Source:UniProtKB/TrEMBL;Acc:Q10FE7]
				Os03g0670800
				Os03g0671000
				Os03g0671800	BHLH transcription factor; Helix-loop-helix DNA-binding domain containing protein, expressed; Os03g0671800 protein; cDNA clone:002-125-A03, full insert sequence [Source:UniProtKB/TrEMBL;Acc:Q10FD6]
				Os03g0672300	Pyruvate kinase [Source:UniProtKB/TrEMBL;Acc:Q84R73]
				Os03g0672400	Expressed protein; Os03g0672400 protein; Putative uncharacterized protein OSJNBb0113I20.14 [Source:UniProtKB/TrEMBL;Acc:Q84R70]
				Os03g0672500
				Os03g0672700	Os03g0672700 protein [Source:UniProtKB/TrEMBL;Acc:Q0DPP9]
				Os03g0672900	Endo-1,4-beta-xylanase, putative, expressed; Os03g0672900 protein; Putative xylan xylanohydrolase; Putative xylan xylanohydrolase isoenzyme [Source:UniProtKB/TrEMBL;Acc:Q84R74]
				Os03g0673000
				Os03g0673400	Os03g0673100 protein [Source:UniProtKB/TrEMBL;Acc:C7J044]
				Os03g0673500	Putative homeobox protein knotted-1-like 5 [Source:UniProtKB/Swiss-Prot;Acc:Q75LX9]
				Os03g0673600
				Os03g0673700	Expressed protein; cDNA clone:001-109-G01, full insert sequence [Source:UniProtKB/TrEMBL;Acc:Q10FB7]
				Os03g0673800
				Os03g0673900
				Os03g0674300	Os03g0674300 protein [Source:UniProtKB/TrEMBL;Acc:Q0DPP3]
				Os03g0674600
				Os03g0674700	Growth-regulating factor 9 [Source:UniProtKB/Swiss-Prot;Acc:Q9FRG8]
				Os03g0674900	Putative uncharacterized protein [Source:UniProtKB/TrEMBL;Acc:Q10FA7]
				Os03g0675000	Os03g0675000 protein [Source:UniProtKB/TrEMBL;Acc:Q0DPP0]
				Os03g0675300	Expressed protein; cDNA clone:002-103-A07, full insert sequence [Source:UniProtKB/TrEMBL;Acc:Q10FA4]
				Os03g0675500	Expressed protein [Source:UniProtKB/TrEMBL;Acc:Q9FRG1]
				Os03g0675600	Phytosulfokines 3 Phytosulfokine-alpha Phytosulfokine-beta [Source:UniProtKB/Swiss-Prot;Acc:Q9FRF9]
				Os03g0675700	Os03g0675700 protein [Source:UniProtKB/TrEMBL;Acc:Q0DPN7]
				Os03g0676100	Expressed protein; Os03g0676100 protein [Source:UniProtKB/TrEMBL;Acc:Q10F97]
				Os03g0676300	Expressed protein; Os03g0676300 protein; cDNA clone:002-139-B03, full insert sequence [Source:UniProtKB/TrEMBL;Acc:Q9FRF5]
3	34851001	34872000	302.03	Os03g0829600	Expressed protein; Os03g0829600 protein; cDNA clone:002-157-E07, full insert sequence; cDNA clone:J023084A07, full insert sequence [Source:UniProtKB/TrEMBL;Acc:Q10B56]
				Os03g0829900	Putative uncharacterized protein OSJNBa0078D06.5; Putative uncharacterized protein OSJNBb0027B08.22 [Source:UniProtKB/TrEMBL;Acc:Q850Y3]
				Os03g0830200	Expressed protein; Os03g0830200 protein; Putative uncharacterized protein OSJNBa0078D06.8; Putative uncharacterized protein OSJNBb0027B08.19 [Source:UniProtKB/TrEMBL;Acc:Q850Y6]
3	34874001	34975000	381.28	Os03g0830300	Putative uncharacterized protein OSJNBa0078D06.9; Putative uncharacterized protein OSJNBb0027B08.18 [Source:UniProtKB/TrEMBL;Acc:Q850Y7]
				Os03g0830400	Os03g0830401 protein; PGPS/D12, putative, expressed; Putative uncharacterized protein OSJNBa0078D06.10; Putative uncharacterized protein OSJNBb0027B08.17 [Source:UniProtKB/TrEMBL;Acc:Q850Y8]
				Os03g0830500	Os03g0830500 protein; PGP224, putative, expressed; Putative uncharacterized protein OSJNBa0078D06.11; Putative uncharacterized protein OSJNBb0027B08.16; cDNA clone:J023082F07, full insert sequence [Source:UniProtKB/TrEMBL;Acc:Q850Y9]
				Os03g0830600	Os03g0830600 protein; Pectinesterase inhibitor domain containing protein, expressed; Putative uncharacterized protein OSJNBa0078D06.12; Putative uncharacterized protein OSJNBb0027B08.15 [Source:UniProtKB/TrEMBL;Acc:Q850Z0]
				Os03g0830800	Os03g0830800 protein; Pectinesterase inhibitor domain containing protein, expressed; Putative plant invertase/pectin methylesterase inhibitor; Putative uncharacterized protein OSJNBb0027B08.14; cDNA clone:002-149-E11, full insert sequence [Source:UniProtKB/TrEMBL;Acc:Q850Z1]
				Os03g0830900	Lipase family protein, expressed; Os03g0830900 protein; Putative heat-shock protein; Putative lipase [Source:UniProtKB/TrEMBL;Acc:Q850Z2]
				Os03g0830950
				Os03g0831000	DnaJ domain containing protein, expressed; DnaJ-like protein; Putative heat shock protein [Source:UniProtKB/TrEMBL;Acc:Q850Z3]
				Os03g0831100	Expressed protein; Os03g0831100 protein; Putative uncharacterized protein OSJNBa0078D06.17; Putative uncharacterized protein OSJNBb0027B08.11 [Source:UniProtKB/TrEMBL;Acc:Q850Z4]
				Os03g0831200	Expressed protein; Os03g0831200 protein; Putative GATA-type zinc finger protein; Putative zinc finger protein; cDNA clone:J033058P14, full insert sequence [Source:UniProtKB/TrEMBL;Acc:Q850Z5]
				Os03g0831300	Expressed protein; Os03g0831300 protein [Source:UniProtKB/TrEMBL;Acc:Q10B37]
				Os03g0831400	Expressed protein; Os03g0831400 protein; Putative uncharacterized protein OSJNBa0078D06.20; Putative uncharacterized protein OSJNBb0027B08.8; cDNA clone:J023085A04, full insert sequence [Source:UniProtKB/TrEMBL;Acc:Q850Z7]
				Os03g0831500	Os03g0831500 protein; Phosphoribosylformylglycinamidine cyclo-ligase,chloroplast/mitochondrial, putative, expressed; Putative 5'-phosphoribosyl-5-aminoimidazole synthetase; cDNA clone:J033031B01, full insert sequence [Source:UniProtKB/TrEMBL;Acc:Q850Z8]
				Os03g0831550
				Os03g0831700	Expressed protein; Os03g0831700 protein; Putative uncharacterized protein OSJNBa0078D06.23; Putative uncharacterized protein OSJNBb0027B08.4; cDNA clone:J013052G24, full insert sequence [Source:UniProtKB/TrEMBL;Acc:Q851A1]
				Os03g0831800	Os03g0831800 protein; Putative coat protein complex II (COPII) component; Putative uncharacterized protein OSJNBa0078D06.24; SEC13-related protein, putative, expressed; cDNA clone:J033132M13, full insert sequence [Source:UniProtKB/TrEMBL;Acc:Q851A2]
				Os03g0831900	Expressed protein; Os03g0831900 protein; Putative uncharacterized protein OSJNBa0078D06.25; Putative uncharacterized protein OSJNBb0027B08.2; cDNA clone:006-207-E08, full insert sequence [Source:UniProtKB/TrEMBL;Acc:Q851A3]
				Os03g0832200	Calreticulin, putative, expressed; Os03g0832200 protein; Putative calreticulin; cDNA clone:J023060M04, full insert sequence [Source:UniProtKB/TrEMBL;Acc:Q7Y140]
				Os03g0832300	Huntingtin interacting protein K, putative, expressed; Os03g0832300 protein; Putative uncharacterized protein OSJNBa0078D06.29; cDNA clone:J033033G01, full insert sequence [Source:UniProtKB/TrEMBL;Acc:Q7Y139]
				Os03g0832400	Probable protein phosphatase 2C 36 [Source:UniProtKB/Swiss-Prot;Acc:Q7Y138]
				Os03g0832500	Expressed protein; Os03g0832500 protein; Putative uncharacterized protein OSJNBa0078D06.31 [Source:UniProtKB/TrEMBL;Acc:Q7Y145]
3	34979001	35051000	401.34	Os03g0832600	Galactokinase, putative, expressed; Os03g0832600 protein; Putative galactose kinase [Source:UniProtKB/TrEMBL;Acc:Q7Y152]
				Os03g0832800	Acyltransferase family protein, expressed; Os03g0832800 protein; Putative uncharacterized protein OSJNBa0078D06.33; cDNA clone:001-043-C05, full insert sequence [Source:UniProtKB/TrEMBL;Acc:Q7Y144]
				Os03g0832900	Os03g0832900 protein [Source:UniProtKB/TrEMBL;Acc:Q0DM19]
				Os03g0833100	Os03g0833100 protein [Source:UniProtKB/TrEMBL;Acc:Q0DM18]
				Os03g0833200	Expressed protein; Os03g0833200 protein; cDNA clone:J033111P07, full insert sequence [Source:UniProtKB/TrEMBL;Acc:Q10B19]
				Os03g0833300	Squamosa promoter-binding-like protein 6 [Source:UniProtKB/Swiss-Prot;Acc:Q75LH6]
				Os03g0833500
				Os03g0833600	Expressed protein; cDNA clone:002-149-C11, full insert sequence [Source:UniProtKB/TrEMBL;Acc:Q10B15]
				Os03g0833700	Os03g0833700 protein; Putative RNA 3'-terminal phosphate cyclase; RNA 3'-terminal phosphate cyclase family protein, expressed [Source:UniProtKB/TrEMBL;Acc:Q75LH9]
				Os03g0833800	Glycoside hydrolase family 28 protein, putative, expressed; Os03g0833800 protein; Putative polygalacturonase; cDNA clone:J013058D09, full insert sequence [Source:UniProtKB/TrEMBL;Acc:Q75LI0]
				Os03g0833900	Guanine deaminase, putative, expressed; Os03g0833900 protein; Putative deoxycytidine deaminase; cDNA clone:J033047O14, full insert sequence [Source:UniProtKB/TrEMBL;Acc:Q75LI1]
				Os03g0834000	Flap endonuclease 1-B [Source:UniProtKB/Swiss-Prot;Acc:Q75LI2]
3	35081001	35166000	419.57	Os03g0835100	AIG1 family protein, expressed; Putative GTP-binding protein, having alternative splicing products [Source:UniProtKB/TrEMBL;Acc:Q75LI9]
				Os03g0835150	Expressed protein; Os03g0835150 protein; cDNA, clone: J100062B07, full insert sequence [Source:UniProtKB/TrEMBL;Acc:Q75LJ0]
				Os03g0835300	Os03g0835300 protein [Source:UniProtKB/TrEMBL;Acc:Q0DM07]
				Os03g0835400	Electron transfer flavoprotein subunit alpha, mitochondrial [Source:UniProtKB/Swiss-Prot;Acc:Q75LJ3]
				Os03g0835600	Acyl-CoA binding family protein, putative, expressed; Os03g0835600 protein [Source:UniProtKB/TrEMBL;Acc:Q10B01]
				Os03g0835700	Putative heat shock protein; Small heat shock protein, chloroplast, putative [Source:UniProtKB/TrEMBL;Acc:Q75LJ5]
				Os03g0835800	Kelch motif family protein, expressed; Os03g0835800 protein; Putative transcription factor; cDNA clone:J033113E15, full insert sequence [Source:UniProtKB/TrEMBL;Acc:Q75LJ6]
				Os03g0835900	Ferredoxin-3, chloroplast, putative, expressed; Os03g0835900 protein; Putative ferredoxin; cDNA clone:J023058L21, full insert sequence [Source:UniProtKB/TrEMBL;Acc:Q75LK5]
				Os03g0836000	Actin-3 [Source:UniProtKB/Swiss-Prot;Acc:Q10AZ4]
				Os03g0836050
				Os03g0836200	Os03g0836200 protein; Putative RNA binding protein; RNA recognition motif family protein, expressed; cDNA clone:001-015-G03, full insert sequence; cDNA clone:J013095N17, full insert sequence; cDNA clone:J033031E20, full insert sequence [Source:UniProtKB/TrEMBL;Acc:Q75LJ7]
				Os03g0836300	Harpin-induced protein 1 containing protein, expressed; Os03g0836300 protein; Putative harpin inducing protein; cDNA clone:006-209-C03, full insert sequence [Source:UniProtKB/TrEMBL;Acc:Q75LJ9]
				Os03g0836400	Harpin-induced protein 1 containing protein; Os03g0836400 protein; Putative harpin inducing protein; cDNA, clone: J100086B18, full insert sequence [Source:UniProtKB/TrEMBL;Acc:Q75LK0]
				Os03g0836500	Expressed protein; Os03g0836500 protein; cDNA clone:J013134A19, full insert sequence [Source:UniProtKB/TrEMBL;Acc:Q10AY8]
				Os03g0836600	Retrotransposon protein, putative, unclassified, expressed; cDNA clone:001-130-B04, full insert sequence [Source:UniProtKB/TrEMBL;Acc:Q10AY7]
				Os03g0836800	Putative uncharacterized protein [Source:UniProtKB/TrEMBL;Acc:A3APH7]
3	35174001	35248000	478.25	Os03g0837100	Probable cellulose synthase A catalytic subunit 5 [UDP-forming] [Source:UniProtKB/Swiss-Prot;Acc:Q851L8]
				Os03g0837300	Nicotinate phosphoribosyltransferase, putative, expressed; Os03g0837300 protein; Putative nicotinate phosphoribosyltransferase; cDNA clone:J023077G12, full insert sequence [Source:UniProtKB/TrEMBL;Acc:Q851M0]
				Os03g0837700	DnaJ domain containing protein; Os03g0837700 protein; Putative uncharacterized protein OSJNBa0042I09.20 [Source:UniProtKB/TrEMBL;Acc:Q851M4]
				Os03g0837800	Expressed protein; Myosin-like protein; Os03g0837800 protein; cDNA clone:002-139-C12, full insert sequence [Source:UniProtKB/TrEMBL;Acc:Q851M5]
				Os03g0837850
				Os03g0837900	Os03g0837900 protein; Streptomyces cyclase/dehydrase family protein, expressed [Source:UniProtKB/TrEMBL;Acc:Q10AX3]
				Os03g0838100	Serine/threonine-protein kinase [Source:UniProtKB/TrEMBL;Acc:Q851M7]
				Os03g0838400	Ammonium transporter 3 member 2 [Source:UniProtKB/Swiss-Prot;Acc:Q851M9]
				Os03g0838500	Os03g0838500 protein; Putative Pi starvation induced protein; Subtilisin N-terminal Region family protein, expressed; cDNA clone:J023075F04, full insert sequence [Source:UniProtKB/TrEMBL;Acc:Q851N0]
3	35255001	35279000	334.61	Os03g0839000	Os03g0839000 protein; Putative uncharacterized protein OSJNBa0042I09.10; Zinc finger family protein, putative, expressed; cDNA clone:J023041E24, full insert sequence [Source:UniProtKB/TrEMBL;Acc:Q851N4]
				Os03g0839100	Os03g0839100 protein [Source:UniProtKB/TrEMBL;Acc:Q0DLY4]
				Os03g0839200	MATE efflux family protein, expressed; Putative MATE efflux membrane protein; cDNA, clone: J075002C19, full insert sequence [Source:UniProtKB/TrEMBL;Acc:Q851N6]
3	35369001	35380000	298.73	NA
3	35393001	35489000	420.9	Os03g0841900	FAD/NAD(P)-binding oxidoreductase family protein [Source:Projected from Arabidopsis thaliana (AT1G57770) TAIR;Acc:AT1G57770]
				Os03g0842400
				Os03g0842501
				Os03g0842700	Putative Vacuolar sorting protein (With alternative splicing) [Source:UniProtKB/TrEMBL;Acc:Q6AVP5]
				Os03g0842900	Os03g0842900 protein; Putative oxidoreductase; Putative steroleosin-B; Steroleosin-B, putative, expressed [Source:UniProtKB/TrEMBL;Acc:Q75LE3]
				Os03g0843100	Os03g0843100 protein; Putative GTP-binding protein; Ras-related protein Rab11C, putative, expressed; cDNA clone:001-035-C06, full insert sequence; cDNA clone:006-304-A01, full insert sequence; cDNA clone:J013000K22, full insert sequence [Source:UniProtKB/TrEMBL;Acc:Q75LE2]
				Os03g0843200	Os03g0843200 protein [Source:UniProtKB/TrEMBL;Acc:Q0DLW3]
				Os03g0843300	Os03g0843300 protein; Putative late embryogenesis abundant protein; Salt tolerance protein, putative, expressed; cDNA clone:001-035-H09, full insert sequence; cDNA clone:006-311-B05, full insert sequence; cDNA clone:J023069E08, full insert sequence [Source:UniProtKB/TrEMBL;Acc:Q75LD9]
				Os03g0843400	Os03g0843400 protein; Putative plastid ribosomal protein S6; Ribosomal protein S6 family protein, putative, expressed; cDNA clone:006-209-H08, full insert sequence; cDNA clone:J023002E21, full insert sequence [Source:UniProtKB/TrEMBL;Acc:Q75LD8]
				Os03g0843500	Os03g0843500 protein; RNA-binding protein Luc7-like 2, putative, expressed; Sarcoplasmic reticulum protein (With alternative splicing); cDNA clone:J033057K08, full insert sequence [Source:UniProtKB/TrEMBL;Acc:Q75LD6]
				Os03g0843600	Probable ion channel CASTOR [Source:UniProtKB/Swiss-Prot;Acc:Q75LD5]
				Os03g0843700	Os03g0843700 protein; Putative far-red impaired response protein; Transposon protein, putative, unclassified, expressed [Source:UniProtKB/TrEMBL;Acc:Q75LD4]
				Os03g0843800	Putative methyl chloride transferase; Thiopurine S-methyltransferase family protein, expressed [Source:UniProtKB/TrEMBL;Acc:Q75LD3]
				Os03g0843900	Putative poly(ADP-ribose) glycohydrolase [Source:UniProtKB/TrEMBL;Acc:Q75LD2]
				Os03g0844000	Os03g0844000 protein; Putative pentatricopeptide repeat domain contianing protein; cDNA clone:J013031L22, full insert sequence [Source:UniProtKB/TrEMBL;Acc:Q75LD1]
				Os03g0844050
				Os03g0844100	Os03g0844100 protein; Protein kinase domain containing protein, expressed; Putative uncharacterized protein OSJNBa0032G11.13; cDNA clone:J013094N20, full insert sequence [Source:UniProtKB/TrEMBL;Acc:Q75LD0]
				Os03g0844301
3	35548001	35569000	295.65	Os03g0845500	AMP-binding protein, putative, expressed; Os03g0845500 protein; Putative AMP-binding protein [Source:UniProtKB/TrEMBL;Acc:Q75LB3]
				Os03g0845600	Glycosyl hydrolases family 17 protein, expressed; Os03g0845600 protein; Putative beta-1,3-glucanase; cDNA clone:002-147-H05, full insert sequence [Source:UniProtKB/TrEMBL;Acc:Q84SP3]
				Os03g0845700	Os03g0845700 protein; Putative RNA polymerase; RNA polymerase Rpb8 family protein, expressed; cDNA clone:001-105-B10, full insert sequence [Source:UniProtKB/TrEMBL;Acc:Q84SP5]
				Os03g0845800	Os03g0845800 protein [Source:UniProtKB/TrEMBL;Acc:Q0DLU3]
3	35636001	35702000	398.54	Os03g0847600	Cyclin-dependent kinase F-3 [Source:UniProtKB/Swiss-Prot;Acc:Q84SN3]
				Os03g0847900	P21-Rho-binding domain containing protein, expressed; Putative uncharacterized protein OSJNBb0043P23.4; Putative uncharacterized protein OSJNBb0096M04.140; cDNA clone:006-306-C09, full insert sequence [Source:UniProtKB/TrEMBL;Acc:Q84JT2]
				Os03g0848100
				Os03g0848200	Phytase; Putative phytase [Source:UniProtKB/TrEMBL;Acc:Q84JJ6]
				Os03g0848250
				Os03g0848300	Actin-related protein 2/3 complex subunit 4, putative, expressed; Os03g0848300 protein; Putative actin-related complex protein [Source:UniProtKB/TrEMBL;Acc:Q852C5]
				Os03g0848400	B-cell receptor-associated protein 31-like containing protein, expressed; Os03g0848400 protein; Putative uncharacterized protein OSJNBb0096M04.115; cDNA clone:001-010-B10, full insert sequence; cDNA clone:J013111M09, full insert sequence [Source:UniProtKB/TrEMBL;Acc:Q852C6]
				Os03g0848600	Nitrate-induced NOI protein, expressed; Os03g0848600 protein; Putative nitrate-induced protein [Source:UniProtKB/TrEMBL;Acc:Q852C9]
				Os03g0848700	Os03g0848700 protein; Powdery mildew resistance protein PM3b, putative, expressed [Source:UniProtKB/TrEMBL;Acc:Q10AL3]
3	35730001	35913000	511.74	Os03g0849500
				Os03g0849600	Brefeldin A-sensitive Golgi protein, putative, expressed; Os03g0849600 protein; Putative conserved oligomeric Golgi complex component [Source:UniProtKB/TrEMBL;Acc:Q84LH7]
				Os03g0849700	Pentatricopeptide, putative, expressed; cDNA clone:J033044J01, full insert sequence [Source:UniProtKB/TrEMBL;Acc:Q10AK3]
				Os03g0849750
				Os03g0849800	Os03g0849800 protein [Source:UniProtKB/TrEMBL;Acc:Q0DLS4]
				Os03g0849900	Os03g0849900 protein; Putative regulatory protein; Regulatory protein, putative, expressed [Source:UniProtKB/TrEMBL;Acc:Q852E2]
				Os03g0850000	Os03g0850000 protein; Oxidoreductase, short chain dehydrogenase/reductase family protein, expressed; Putative reductase; cDNA clone:001-202-F08, full insert sequence [Source:UniProtKB/TrEMBL;Acc:Q852E3]
				Os03g0850100	NLI interacting factor, putative, expressed; Os03g0850100 protein; Putative NLI interacting factor; Putative NLI-interacting factor [Source:UniProtKB/TrEMBL;Acc:Q84K83]
				Os03g0850200
				Os03g0850300	Os03g0850300 protein; Putative uncharacterized protein OSJNBa0015N08.4; Putative uncharacterized protein OSJNBb0096M04.10; SAM domain family protein, expressed [Source:UniProtKB/TrEMBL;Acc:Q84J66]
				Os03g0850400	Aspartokinase [Source:UniProtKB/TrEMBL;Acc:Q0DLR8]
				Os03g0850600	Expressed protein; Os03g0850600 protein; Putative uncharacterized protein OSJNBa0015N08.8; cDNA clone:J013095N12, full insert sequence [Source:UniProtKB/TrEMBL;Acc:Q851Z3]
				Os03g0850700	Os03g0850700 protein; Polyphosphoinositide-binding protein, putative, expressed; Putative phosphatidylinositol/phosphatidylcholine transfer protein; cDNA clone:006-310-H09, full insert sequence; cDNA clone:J013030L21, full insert sequence [Source:UniProtKB/TrEMBL;Acc:Q851Z2]
				Os03g0850800	Expressed protein; Os03g0850800 protein; Putative uncharacterized protein OSJNBa0015N08.10 [Source:UniProtKB/TrEMBL;Acc:Q851Z1]
				Os03g0850900	Chemocyanin, putative, expressed; Os03g0850900 protein; Putative basic blue copper protein; cDNA clone:001-104-D10, full insert sequence [Source:UniProtKB/TrEMBL;Acc:Q851Z0]
				Os03g0851000	NAC domain containing protein, expressed; NAC protein; Os03g0851000 protein; Putative transcription factor; cDNA clone:001-016-F11, full insert sequence; cDNA clone:006-210-C10, full insert sequence; cDNA clone:J033087F19, full insert sequence [Source:UniProtKB/TrEMBL;Acc:Q851Y9]
				Os03g0851100	Elongation factor Tu [Source:UniProtKB/TrEMBL;Acc:Q851Y8]
				Os03g0851200	Monothiol glutaredoxin-S7, chloroplastic [Source:UniProtKB/Swiss-Prot;Acc:Q851Y7]
				Os03g0851300	Os03g0851300 protein; PCI domain containing protein, expressed; Putative proteasome regulatory non-ATPase subunit; cDNA clone:J023081N11, full insert sequence; cDNA clone:J033048G13, full insert sequence [Source:UniProtKB/TrEMBL;Acc:Q851Y6]
				Os03g0851400	Putative flowering-time related protein (FRI-like); cDNA, clone: J075091A15, full insert sequence [Source:UniProtKB/TrEMBL;Acc:Q851Y5]
				Os03g0851500	Os03g0851500 protein; SnRK1-interacting protein 1, putative, expressed [Source:UniProtKB/TrEMBL;Acc:Q10AI2]
				Os03g0851600	Transducin family protein, putative, expressed [Source:UniProtKB/TrEMBL;Acc:Q10AI1]
				Os03g0851700	Ankyrin repeat domain protein 2, putative, expressed; Os03g0851700 protein; Putative uncharacterized protein OSJNBa0015N08.20; cDNA clone:J013130D01, full insert sequence [Source:UniProtKB/TrEMBL;Acc:Q851Y1]
				Os03g0851750
				Os03g0851800	Pantoate--beta-alanine ligase [Source:UniProtKB/Swiss-Prot;Acc:O24210]
				Os03g0851900	AFG1-like ATPase family protein, putative, expressed; Os03g0851900 protein [Source:UniProtKB/TrEMBL;Acc:Q10AH7]
				Os03g0852000	Os03g0852000 protein [Source:UniProtKB/TrEMBL;Acc:C7J047]
				Os03g0852200	Derlin-2 [Source:UniProtKB/Swiss-Prot;Acc:Q851X7]
				Os03g0852300	Histone-like transcription factor and archaeal histone family protein, expressed; Os03g0852300 protein; cDNA clone:J033133H15, full insert sequence [Source:UniProtKB/TrEMBL;Acc:Q10AH3]
				Os03g0852400	Expressed protein; Os03g0852400 protein; Putative uncharacterized protein OSJNBa0015N08.26; cDNA clone:006-203-B05, full insert sequence [Source:UniProtKB/TrEMBL;Acc:Q851X5]
				Os03g0852500	Expressed protein; Putative uncharacterized protein OSJNBa0015N08.27; cDNA clone:J023001G15, full insert sequence [Source:UniProtKB/TrEMBL;Acc:Q851X4]
				Os03g0852700	Os03g0852700 protein [Source:UniProtKB/TrEMBL;Acc:Q0DLP8]
				Os03g0852800	Os03g0852800 protein; Phosphoesterase family protein, putative, expressed; Putative phosphoesterase [Source:UniProtKB/TrEMBL;Acc:Q84JU8]
				Os03g0852900	Cleavage and polyadenylation specificity factor, 73 kDa subunit, putative, expressed; Os03g0852900 protein; Putative cleavage and polyadenylation specifity factor; Putative cleavage and polyadenylation specifity factor protein [Source:UniProtKB/TrEMBL;Acc:Q84JJ2]
3	35918001	36403000	719.28	Os03g0853200	Expressed protein; Os03g0853200 protein; Tetraspanin family protein, expressed; cDNA clone:002-155-D07, full insert sequence [Source:UniProtKB/TrEMBL;Acc:Q84T76]
				Os03g0853350
				Os03g0853500	Protein Brevis radix-like 4 [Source:UniProtKB/Swiss-Prot;Acc:Q84T65]
				Os03g0853600	Expressed protein [Source:UniProtKB/TrEMBL;Acc:Q84T58]
				Os03g0853700	Expressed protein; Os03g0853700 protein [Source:UniProtKB/TrEMBL;Acc:Q84T85]
				Os03g0853800	Os03g0853800 protein [Source:UniProtKB/TrEMBL;Acc:Q0DLP2]
				Os03g0853900	Expressed protein; Os03g0853900 protein; Putative p21 C-terminal-binding protein (Alternative splicing products); cDNA clone:J033149N19, full insert sequence [Source:UniProtKB/TrEMBL;Acc:Q84T78]
				Os03g0854000	Expressed protein; Os03g0854000 protein; Uncharacterised protein family containing protein, expressed; cDNA clone:006-304-F09, full insert sequence [Source:UniProtKB/TrEMBL;Acc:Q84T74]
				Os03g0854100	Os03g0854100 protein; Putative zinc finger protein; Rev interacting-like family protein, putative, expressed [Source:UniProtKB/TrEMBL;Acc:Q84T71]
				Os03g0854200	Exosome complex exonuclease RRP46 homolog [Source:UniProtKB/Swiss-Prot;Acc:Q84T68]
				Os03g0854250
				Os03g0854300	Expressed protein; Os03g0854300 protein; RNA recognition motif, putative, expressed; cDNA clone:J033025P17, full insert sequence [Source:UniProtKB/TrEMBL;Acc:Q84T66]
				Os03g0854400	Os03g0854400 protein [Source:UniProtKB/TrEMBL;Acc:C7IZL4]
				Os03g0854500	Heat stress transcription factor A-1 [Source:UniProtKB/Swiss-Prot;Acc:Q84T61]
				Os03g0854600	Os03g0854600 protein; Putative endoxyloglucan transferase; Xyloglucan endotransglucosylase/hydrolase protein 28precursor, putative, expressed; cDNA clone:006-307-A12, full insert sequence [Source:UniProtKB/TrEMBL;Acc:Q84T83]
				Os03g0854800	Poly polymerase catalytic domain containing protein, expressed; Putative CEO protein (Alternative splicing products) [Source:UniProtKB/TrEMBL;Acc:Q84T80]
				Os03g0855100	Os03g0855100 protein; Putative DNA-binding protein; WRKY DNA binding domain containing protein, expressed; cDNA clone:002-147-E06, full insert sequence [Source:UniProtKB/TrEMBL;Acc:Q84T64]
				Os03g0855500	F-box domain containing protein, expressed; Os03g0855500 protein [Source:UniProtKB/TrEMBL;Acc:Q75IQ5]
				Os03g0855600	Outer envelope pore protein 24, chloroplastic [Source:UniProtKB/Swiss-Prot;Acc:Q75IQ4]
				Os03g0855700	Expressed protein; Os03g0855700 protein [Source:UniProtKB/TrEMBL;Acc:Q10AD8]
				Os03g0856000	Os03g0856000 protein; Oxidoreductase, 2OG-Fe oxygenase family protein, expressed; Putative carboxylate oxidase; cDNA clone:J023105N19, full insert sequence [Source:UniProtKB/TrEMBL;Acc:Q75IP9]
				Os03g0856100	Os03g0856100 protein; Putative chloroplastic RNA-binding protein, with alternative splicing isoforms [Source:UniProtKB/TrEMBL;Acc:Q75IP7]
				Os03g0856200	ATP-dependent DNA helicase 2 subunit KU80 [Source:UniProtKB/Swiss-Prot;Acc:Q75IP6]
				Os03g0856300	Acyl carrier protein [Source:UniProtKB/TrEMBL;Acc:Q75IP4]
				Os03g0856400	Os03g0856400 protein; Protein kinase AKINbetagamma-2, putative, expressed; Putative uncharacterized protein OSJNBa0059G06.25; cDNA clone:J013000N04, full insert sequence; cDNA clone:J033100L02, full insert sequence [Source:UniProtKB/TrEMBL;Acc:Q84M80]
				Os03g0856500	Os03g0856500 protein; Plastid-specific 30S ribosomal protein 1, chloroplast, putative, expressed; Putative ribosomal protein; cDNA clone:001-038-C09, full insert sequence; cDNA clone:006-307-E04, full insert sequence [Source:UniProtKB/TrEMBL;Acc:Q84M68]
				Os03g0856700	Gibberellin 20 oxidase 1 [Source:UniProtKB/Swiss-Prot;Acc:P93771]
				Os03g0857000
				Os03g0857100	Putative uncharacterized protein [Source:UniProtKB/TrEMBL;Acc:B9F7Z8]
				Os03g0857200	Os03g0857200 protein [Source:UniProtKB/TrEMBL;Acc:Q0DLM0]
				Os03g0857301
				Os03g0857400	Expressed protein; Os03g0857400 protein; Putative uncharacterized protein OSJNBa0059G06.17; cDNA clone:J013052N16, full insert sequence [Source:UniProtKB/TrEMBL;Acc:Q84M73]
				Os03g0857500	Os03g0857500 protein [Source:UniProtKB/TrEMBL;Acc:Q0DLL8]
				Os03g0857600	Expressed protein; Os03g0857600 protein; Putative uncharacterized protein OSJNBa0059G06.14; cDNA clone:006-206-D05, full insert sequence; cDNA clone:J023117O12, full insert sequence [Source:UniProtKB/TrEMBL;Acc:Q84M79]
				Os03g0857750	Expressed protein; Os03g0857750 protein; Putative uncharacterized protein OSJNBa0059G06.13 [Source:UniProtKB/TrEMBL;Acc:Q84M82]
				Os03g0857900	Probable cytokinin riboside 5'-monophosphate phosphoribohydrolase LOGL5 [Source:UniProtKB/Swiss-Prot;Acc:Q84M85]
				Os03g0858100	Os03g0858100 protein; Putative chromosome region maintenance protein [Source:UniProtKB/TrEMBL;Acc:Q84M87]
				Os03g0858200	Expressed protein; Os03g0858200 protein; Putative uncharacterized protein OSJNBa0059G06.9 [Source:UniProtKB/TrEMBL;Acc:Q84M67]
				Os03g0858400	Os03g0858400 protein; Putative WD repeat protein; WD domains, G-beta repeats containing protein, putative, expressed; cDNA clone:J033115J18, full insert sequence [Source:UniProtKB/TrEMBL;Acc:Q84M69]
				Os03g0858600	Expressed protein; Os03g0858600 protein; cDNA clone:J033088D07, full insert sequence [Source:UniProtKB/TrEMBL;Acc:Q10AB4]
				Os03g0858700	Expressed protein; Os03g0858700 protein; Putative uncharacterized protein OSJNBa0033P04.13; Putative uncharacterized protein OSJNBa0059G06.5; cDNA clone:001-038-A06, full insert sequence; cDNA clone:J013001B23, full insert sequence [Source:UniProtKB/TrEMBL;Acc:Q84M78]
				Os03g0858800	MATE efflux family protein, expressed; Os03g0858800 protein; Putative MatE efflux family protein; Putative membrane protein [Source:UniProtKB/TrEMBL;Acc:Q84M81]
				Os03g0859100	Putative uncharacterized protein [Source:UniProtKB/TrEMBL;Acc:A3APY6]
				Os03g0859300	La domain containing protein, expressed [Source:UniProtKB/TrEMBL;Acc:Q10AA9]
				Os03g0859500	ABC transporter family protein, putative, expressed; Os03g0859500 protein; cDNA clone:J023056J01, full insert sequence [Source:UniProtKB/TrEMBL;Acc:Q10AA7]
				Os03g0859600
				Os03g0859800	OTU-like cysteine protease family protein, putative, expressed; Os03g0859800 protein; cDNA clone:J013087H17, full insert sequence [Source:UniProtKB/TrEMBL;Acc:Q10AA4]
				Os03g0859900	Os03g0859900 protein [Source:UniProtKB/TrEMBL;Acc:Q0DLK3]
				Os03g0860000	Os03g0860000 protein [Source:UniProtKB/TrEMBL;Acc:C7J057]
				Os03g0860050
				Os03g0860100	AP2 domain containing protein, expressed; Os03g0860100 protein; cDNA clone:006-211-G07, full insert sequence [Source:UniProtKB/TrEMBL;Acc:Q10A97]
				Os03g0860600	Os03g0860600 protein; Putative dioxygenase [Source:UniProtKB/TrEMBL;Acc:Q7Y1E3]
				Os03g0860700	Putative myosin heavy chain [Source:UniProtKB/TrEMBL;Acc:Q7Y1D5]
				Os03g0860801
				Os03g0860900	Os03g0860900 protein; Transcriptional corepressor LEUNIG, putative, expressed; cDNA clone:J013079H15, full insert sequence [Source:UniProtKB/TrEMBL;Acc:Q10A93]
				Os03g0861000	Expressed protein; Os03g0861000 protein; Putative uncharacterized protein OSJNBa0033P04.6; cDNA clone:J023079A15, full insert sequence [Source:UniProtKB/TrEMBL;Acc:Q7Y1D1]
				Os03g0861100	Expressed protein; Os03g0861100 protein; cDNA clone:J023115B06, full insert sequence [Source:UniProtKB/TrEMBL;Acc:Q10A91]
				Os03g0861200	Os03g0861200 protein [Source:UniProtKB/TrEMBL;Acc:Q0DLJ5]
				Os03g0861300	Probable aquaporin PIP2-8 [Source:UniProtKB/Swiss-Prot;Acc:Q7Y1E6]
				Os03g0861400	Heavy metal-associated domain containing protein, expressed; Os03g0861400 protein; Putative heavy-metal-associated protein [Source:UniProtKB/TrEMBL;Acc:Q7Y1E4]
				Os03g0861700	Os03g0861700 protein; Rhodanese-like domain containing protein, expressed; cDNA clone:J013051M12, full insert sequence [Source:UniProtKB/TrEMBL;Acc:Q10A88]
				Os03g0861800	F-box domain containing protein, expressed; Os03g0861800 protein [Source:UniProtKB/TrEMBL;Acc:Q10A85]
				Os03g0861900	Os03g0861900 protein [Source:UniProtKB/TrEMBL;Acc:Q0DLJ0]
				Os03g0862000	Os03g0862000 protein [Source:UniProtKB/TrEMBL;Acc:Q0DLI9]
				Os03g0862100	Expressed protein; Os03g0862100 protein [Source:UniProtKB/TrEMBL;Acc:Q10A81]
				Os03g0862200
4	15840001	15981000	404.95	Os04g0337000	Os04g0337000 protein [Source:UniProtKB/TrEMBL;Acc:Q0JE34]
				Os04g0337201	OSJNBa0008A08.6 protein [Source:UniProtKB/TrEMBL;Acc:Q7XTA4]
				Os04g0337300	Os04g0337300 protein [Source:UniProtKB/TrEMBL;Acc:Q0JE33]
				Os04g0337500	Probable aldo-keto reductase 1 [Source:UniProtKB/Swiss-Prot;Acc:Q0JE32]
				Os04g0337800
				Os04g0338000	Probable aldo-keto reductase 2 [Source:UniProtKB/Swiss-Prot;Acc:Q7XT99]
				Os04g0338100	Os04g0338100 protein [Source:UniProtKB/TrEMBL;Acc:Q0JE28]
4	20502001	20517000	290.23	Os04g0415000	OJ991214_12.5 protein; Os04g0415000 protein; cDNA clone:002-148-F04, full insert sequence [Source:UniProtKB/TrEMBL;Acc:Q7XTG2]
4	20522001	20557000	299.57	Os04g0415200	Os04g0415200 protein; cDNA clone:002-142-E03, full insert sequence [Source:UniProtKB/TrEMBL;Acc:Q0JDB4]
				Os04g0415401	Os04g0415401 protein [Source:UniProtKB/TrEMBL;Acc:B9FF41]
				Os04g0415600	Copper transporter 6 [Source:UniProtKB/Swiss-Prot;Acc:Q7XTF8]
				Os04g0415800	OJ991214_12.11 protein; Os04g0415800 protein [Source:UniProtKB/TrEMBL;Acc:Q7XTF6]
				Os04g0415900
				Os04g0416000	OJ991214_12.13 protein; Os04g0416000 protein; cDNA, clone: J065144L23, full insert sequence [Source:UniProtKB/TrEMBL;Acc:Q7XTF4]
				Os04g0416100	Os04g0416100 protein; cDNA clone:J013113N12, full insert sequence [Source:UniProtKB/TrEMBL;Acc:Q0JDB0]
4	26301001	26319000	289.35	Os04g0525900	OSJNBa0038O10.10 protein; Os04g0525900 protein [Source:UniProtKB/TrEMBL;Acc:Q7XKJ7]
				Os04g0526000	OSJNBa0038O10.11 protein; Os04g0526000 protein [Source:UniProtKB/TrEMBL;Acc:Q7XKJ6]
				Os04g0526200	Putative uncharacterized protein [Source:UniProtKB/TrEMBL;Acc:B9FG87]
4	31264001	31316000	328.32	Os04g0616200	Os04g0616200 protein [Source:UniProtKB/TrEMBL;Acc:Q0JA47]
				Os04g0616250
				Os04g0616282
				Os04g0616300	OSJNBa0093O08.1 protein [Source:UniProtKB/TrEMBL;Acc:Q7XTP6]
				Os04g0616400	Os04g0616400 protein [Source:UniProtKB/TrEMBL;Acc:Q0JA45]
				Os04g0616500	OSJNBa0093O08.3 protein [Source:UniProtKB/TrEMBL;Acc:Q7XTP4]
				Os04g0616600	Os04g0616600 protein [Source:UniProtKB/TrEMBL;Acc:Q0JA43]
4	31817001	31841000	305.19	Os04g0625800	Os04g0625800 protein; cDNA clone:J023019P13, full insert sequence [Source:UniProtKB/TrEMBL;Acc:Q0J9Y2]
				Os04g0625850
				Os04g0625900	Os04g0625900 protein [Source:UniProtKB/TrEMBL;Acc:Q0J9Y1]
				Os04g0626000	Putative uncharacterized protein [Source:UniProtKB/TrEMBL;Acc:A3AP70]
				Os04g0626100	OSJNBb0060E08.9 protein; Os04g0626100 protein; cDNA clone:J013093I16, full insert sequence [Source:UniProtKB/TrEMBL;Acc:Q0J9X9]
4	33864001	34293000	520.82	Os04g0663700	Putative uncharacterized protein [Source:UniProtKB/TrEMBL;Acc:B9FCZ7]
				Os04g0663800	Os04g0663800 protein [Source:UniProtKB/TrEMBL;Acc:Q0J9A6]
				Os04g0664300	Os04g0664300 protein [Source:UniProtKB/TrEMBL;Acc:Q0J9A5]
				Os04g0664400	Auxin response factor 11 [Source:UniProtKB/Swiss-Prot;Acc:Q8S983]
				Os04g0664500
				Os04g0664600	OSJNBa0087O24.2 protein; Os04g0664600 protein [Source:UniProtKB/TrEMBL;Acc:Q7XPK7]
				Os04g0664666
				Os04g0664800	Beta-fructofuranosidase, insoluble isoenzyme 6 [Source:UniProtKB/Swiss-Prot;Acc:Q56UD0]
				Os04g0664900
				Os04g0664950
				Os04g0665000	Os04g0665000 protein [Source:UniProtKB/TrEMBL;Acc:Q0J999]
				Os04g0665200	Indole-3-acetate O-methyltransferase 1 [Source:UniProtKB/Swiss-Prot;Acc:Q0J998]
				Os04g0665400	cDNA clone:001-204-A11, full insert sequence [Source:UniProtKB/TrEMBL;Acc:B7EYF6]
				Os04g0665500	Putative uncharacterized protein [Source:UniProtKB/TrEMBL;Acc:A3AYD1]
				Os04g0665600	Os04g0665600 protein [Source:UniProtKB/TrEMBL;Acc:Q0J995]
				Os04g0665666	Os04g0665666 protein [Source:UniProtKB/TrEMBL;Acc:C7J1Y4]
				Os04g0665700	Zinc finger CCCH domain-containing protein 31 [Source:UniProtKB/Swiss-Prot;Acc:Q7XPK1]
				Os04g0665800	OSJNBa0087O24.10 protein; Os04g0665800 protein; cDNA clone:J033076K20, full insert sequence [Source:UniProtKB/TrEMBL;Acc:Q84P62]
				Os04g0665900	Putative uncharacterized protein [Source:UniProtKB/TrEMBL;Acc:B9FD64]
				Os04g0666800	Putative uncharacterized protein [Source:UniProtKB/TrEMBL;Acc:A3AYE2]
				Os04g0666900	Kinesin-like calmodulin-binding protein homolog [Source:UniProtKB/Swiss-Prot;Acc:Q7XPJ0]
				Os04g0667000	Os04g0667000 protein; cDNA clone:J023035P22, full insert sequence [Source:UniProtKB/TrEMBL;Acc:Q0J990]
				Os04g0667100	Os04g0667100 protein [Source:UniProtKB/TrEMBL;Acc:Q0J989]
				Os04g0667200	OSJNBa0043A12.1 protein [Source:UniProtKB/TrEMBL;Acc:Q7XR84]
				Os04g0667400	OSJNBa0043A12.2 protein; Os04g0667400 protein [Source:UniProtKB/TrEMBL;Acc:Q7XR83]
				Os04g0667500	Os04g0667500 protein [Source:UniProtKB/TrEMBL;Acc:Q0J985]
				Os04g0667600	Os04g0667600 protein [Source:UniProtKB/TrEMBL;Acc:Q0J984]
				Os04g0667700	Actin-related protein 8 [Source:UniProtKB/Swiss-Prot;Acc:Q7XR80]
				Os04g0667800	OSJNBa0043A12.6 protein; Os04g0667800 protein; cDNA clone:002-157-A01, full insert sequence [Source:UniProtKB/TrEMBL;Acc:Q7XR79]
				Os04g0667900	Os04g0667900 protein [Source:UniProtKB/TrEMBL;Acc:Q0J981]
				Os04g0668000	Os04g0668000 protein [Source:UniProtKB/TrEMBL;Acc:Q0J980]
				Os04g0668200
				Os04g0668600	OSJNBa0043A12.13 protein [Source:UniProtKB/TrEMBL;Acc:Q7XR72]
				Os04g0668700	OSJNBa0043A12.14 protein; Os04g0668700 protein [Source:UniProtKB/TrEMBL;Acc:Q7XR71]
				Os04g0668800	OSJNBa0043A12.15 protein; Os04g0668800 protein; Thioredoxin-like protein [Source:UniProtKB/TrEMBL;Acc:Q84P94]
				Os04g0668900	Ubiquinol oxidase [Source:UniProtKB/TrEMBL;Acc:O82522]
				Os04g0669100	Os04g0669100 protein; cDNA clone:J023045K17, full insert sequence; cDNA clone:J033119L03, full insert sequence [Source:UniProtKB/TrEMBL;Acc:Q0J973]
				Os04g0669200	OSJNBa0043A12.18 protein; Os04g0669200 protein [Source:UniProtKB/TrEMBL;Acc:Q7XR67]
				Os04g0669300	OSJNBa0043A12.19 protein; Os04g0669300 protein [Source:UniProtKB/TrEMBL;Acc:Q7XR66]
				Os04g0669450
				Os04g0669475	OSJNBa0043A12.20 protein [Source:UniProtKB/TrEMBL;Acc:Q7XR65]
				Os04g0669500	Os04g0669500 protein [Source:UniProtKB/TrEMBL;Acc:Q0J969]
				Os04g0669600	Os04g0669600 protein; cDNA clone:002-171-A07, full insert sequence [Source:UniProtKB/TrEMBL;Acc:Q0J968]
				Os04g0669700
				Os04g0669800	Methylthioribose kinase 1 [Source:UniProtKB/Swiss-Prot;Acc:Q7XR61]
				Os04g0669900	Methylthioribose kinase 2 [Source:UniProtKB/Swiss-Prot;Acc:Q7XR60]
				Os04g0670000	Reticulon-like protein [Source:UniProtKB/TrEMBL;Acc:Q7XR59]
				Os04g0670100
				Os04g0670200	Oryzain beta chain [Source:UniProtKB/Swiss-Prot;Acc:P25777]
				Os04g0670400
				Os04g0670500	Cysteine protease 1 [Source:UniProtKB/Swiss-Prot;Acc:Q7XR52]
				Os04g0670600	Putative uncharacterized protein [Source:UniProtKB/TrEMBL;Acc:B9FD84]
				Os04g0670700	Probable phytol kinase 1, chloroplastic [Source:UniProtKB/Swiss-Prot;Acc:Q7XR51]
				Os04g0670800	Os04g0670800 protein [Source:UniProtKB/TrEMBL;Acc:Q0J957]
				Os04g0670900	OSJNBa0043A12.37 protein; Os04g0670900 protein; Putative shattering protein [Source:UniProtKB/TrEMBL;Acc:Q7XR48]
				Os04g0671100
				Os04g0671200	OSJNBa0043A12.39 protein; Os04g0671200 protein [Source:UniProtKB/TrEMBL;Acc:Q7XR46]
				Os04g0671250
				Os04g0671300	Os04g0671300 protein; cDNA clone:J023083K01, full insert sequence [Source:UniProtKB/TrEMBL;Acc:Q0J954]
				Os04g0671500
				Os04g0671700	OSJNBb0004A17.4 protein; Os04g0671700 protein; cDNA clone:J023118M23, full insert sequence [Source:UniProtKB/TrEMBL;Acc:Q7XPI5]
				Os04g0671800	Zinc finger CCCH domain-containing protein 32 [Source:UniProtKB/Swiss-Prot;Acc:Q0J952]
				Os04g0671900	Auxin response factor 12 [Source:UniProtKB/Swiss-Prot;Acc:Q0J951]
4	34601001	34737000	382.81	Os04g0677400	Os04g0677400 protein [Source:UniProtKB/TrEMBL;Acc:Q0J909]
				Os04g0677500	Pyruvate kinase [Source:UniProtKB/TrEMBL;Acc:Q7XKB5]
				Os04g0677600	OSJNBa0064G10.17 protein; Os04g0677600 protein [Source:UniProtKB/TrEMBL;Acc:Q7XKB4]
				Os04g0677650
				Os04g0677700
				Os04g0677800	Os04g0677800 protein [Source:UniProtKB/TrEMBL;Acc:Q0J905]
				Os04g0678000	Os04g0678000 protein [Source:UniProtKB/TrEMBL;Acc:Q0J904]
				Os04g0678200	OSJNBa0064G10.22 protein; Os04g0678200 protein; cDNA clone:001-208-E04, full insert sequence [Source:UniProtKB/TrEMBL;Acc:Q7XKA9]
				Os04g0678300	OSJNBa0064G10.23 protein; Os04g0678300 protein [Source:UniProtKB/TrEMBL;Acc:Q7FAN9]
				Os04g0678400	OSJNBa0064G10.24 protein [Source:UniProtKB/TrEMBL;Acc:Q7FAN8]
				Os04g0678700	Protochlorophyllide reductase A, chloroplastic [Source:UniProtKB/Swiss-Prot;Acc:Q7XKF3]
				Os04g0678800	OSJNBb0017I01.2 protein; Os04g0678800 protein; cDNA clone:J013161A01, full insert sequence; cDNA clone:J013164P16, full insert sequence [Source:UniProtKB/TrEMBL;Acc:Q7XKF2]
				Os04g0679000	OSJNBb0017I01.3 protein; Os04g0678900 protein [Source:UniProtKB/TrEMBL;Acc:Q7XKF1]
				Os04g0679050	OSJNBb0017I01.4 protein; Os04g0679000 protein [Source:UniProtKB/TrEMBL;Acc:Q7XKF0]
				Os04g0679100	Clathrin light chain 1 [Source:UniProtKB/Swiss-Prot;Acc:Q7XKE9]
				Os04g0679200	Putative uncharacterized protein [Source:UniProtKB/TrEMBL;Acc:A3AYP0]
				Os04g0679400	Putative uncharacterized protein [Source:UniProtKB/TrEMBL;Acc:A3AYP1]
				Os04g0679500
				Os04g0679600
				Os04g0679800	Os04g0679800 protein [Source:UniProtKB/TrEMBL;Acc:Q0J8Z1]
				Os04g0679900	OSJNBb0017I01.13 protein; Os04g0679900 protein; cDNA clone:006-212-B10, full insert sequence; cDNA clone:J023034M14, full insert sequence [Source:UniProtKB/TrEMBL;Acc:Q7XKE1]
				Os04g0679967
				Os04g0680000	OSJNBb0017I01.15 protein [Source:UniProtKB/TrEMBL;Acc:Q7XKD9]
				Os04g0680300	OSJNBb0017I01.18 protein; Os04g0680300 protein; cDNA clone:J023063D06, full insert sequence [Source:UniProtKB/TrEMBL;Acc:Q7XKD6]
4	34749001	34763000	297.72	Os04g0680550	OSJNBb0017I01.20 protein [Source:UniProtKB/TrEMBL;Acc:Q7XKD4]
				Os04g0680700	cDNA clone:002-134-E06, full insert sequence [Source:UniProtKB/TrEMBL;Acc:B7F0P5]
				Os04g0680800	Os04g0680800 protein [Source:UniProtKB/TrEMBL;Acc:Q0J8Y5]
5	12768001	12913000	1781.97	Os05g0291600
				Os05g0291700	cDNA clone:002-143-C11, full insert sequence [Source:UniProtKB/TrEMBL;Acc:B7F1B2]
				Os05g0292200	Os05g0292200 protein; cDNA clone:J013022M09, full insert sequence [Source:UniProtKB/TrEMBL;Acc:Q0DJF8]
				Os05g0292800	Os05g0292800 protein; cDNA clone:001-029-H03, full insert sequence [Source:UniProtKB/TrEMBL;Acc:Q0DJF5]
5	12921001	12942000	2119.13	Os05g0293500	Os05g0293500 protein; cDNA clone:J023134D01, full insert sequence [Source:UniProtKB/TrEMBL;Acc:Q0DJF3]
5	12947001	12984000	2159.6	Os05g0293600
5	12993001	13032000	2286.75	Os05g0294800
				Os05g0295100	cDNA clone:002-145-A02, full insert sequence [Source:UniProtKB/TrEMBL;Acc:B7F1E3]
5	13038001	13383000	2629.9	Os05g0295100	cDNA clone:002-145-A02, full insert sequence [Source:UniProtKB/TrEMBL;Acc:B7F1E3]
				Os05g0295200
				Os05g0295300	Acetyl-CoA carboxylase 2 Biotin carboxylase [Source:UniProtKB/Swiss-Prot;Acc:B9FK36]
				Os05g0295700	Putative uncharacterized protein [Source:UniProtKB/TrEMBL;Acc:B9FNQ2]
				Os05g0295800	Lactoylglutathione lyase; Os05g0295800 protein [Source:UniProtKB/TrEMBL;Acc:Q0DJE6]
				Os05g0295900	Os05g0295900 protein; cDNA clone:J023037D24, full insert sequence [Source:UniProtKB/TrEMBL;Acc:Q0DJE5]
				Os05g0296200	cDNA clone:002-111-G03, full insert sequence [Source:UniProtKB/TrEMBL;Acc:B7E9R2]
				Os05g0296750
				Os05g0296800	Retrotransposon Karma DNA, complete sequence [Source:UniProtKB/TrEMBL;Acc:Q8H993]
				Os05g0296900	Os05g0296900 protein; Putative uncharacterized protein B1112D09.18; Uncharacterized protein [Source:UniProtKB/TrEMBL;Acc:Q656P8]
				Os05g0297001
				Os05g0297300
				Os05g0297400	Putative uncharacterized protein [Source:UniProtKB/TrEMBL;Acc:B9FK38]
				Os05g0297800
				Os05g0297850
				Os05g0297900	Os05g0297900 protein; cDNA clone:J023085B09, full insert sequence [Source:UniProtKB/TrEMBL;Acc:Q0DJD8]
				Os05g0298050
				Os05g0298200	Os05g0298200 protein [Source:UniProtKB/TrEMBL;Acc:Q0DJD7]
				Os05g0298300
				Os05g0298700
				Os05g0298800
				Os05g0298900
				Os05g0299000	Os05g0299000 protein; cDNA clone:002-150-C01, full insert sequence [Source:UniProtKB/TrEMBL;Acc:Q0DJD3]
				Os05g0299101
				Os05g0299200	Os05g0299200 protein [Source:UniProtKB/TrEMBL;Acc:Q0DJD1]
5	13384001	13488000	3247.82	Os05g0299300	Putative uncharacterized protein [Source:UniProtKB/TrEMBL;Acc:B9FNQ8]
				Os05g0299500	Os05g0299500 protein; cDNA clone:J033047A18, full insert sequence [Source:UniProtKB/TrEMBL;Acc:Q0DJC9]
				Os05g0299600
				Os05g0299700	Zinc finger AN1 domain-containing stress-associated protein 15 [Source:UniProtKB/Swiss-Prot;Acc:Q0DJC7]
				Os05g0300700	Os05g0300700 protein; cDNA clone:J013127H21, full insert sequence [Source:UniProtKB/TrEMBL;Acc:Q0DJC6]
5	13490001	15203000	3043.64	Os05g0301500	Dolichyl-diphosphooligosaccharide--protein glycosyltransferase subunit 1A [Source:UniProtKB/Swiss-Prot;Acc:Q0DJC5]
				Os05g0301600	Os05g0301600 protein; cDNA clone:J033073L20, full insert sequence [Source:UniProtKB/TrEMBL;Acc:Q0DJC4]
				Os05g0301700	Os05g0301700 protein; cDNA clone:J023061F14, full insert sequence [Source:UniProtKB/TrEMBL;Acc:Q0DJC3]
				Os05g0302300	Os05g0302300 protein [Source:UniProtKB/TrEMBL;Acc:Q0DJC2]
				Os05g0302350
				Os05g0302400
				Os05g0302600	Os05g0302600 protein; cDNA clone:006-210-B06, full insert sequence [Source:UniProtKB/TrEMBL;Acc:Q0DJC1]
				Os05g0302700	Os05g0302700 protein; cDNA clone:001-036-B04, full insert sequence [Source:UniProtKB/TrEMBL;Acc:Q0DJC0]
				Os05g0302916
				Os05g0303000	Os05g0303000 protein [Source:UniProtKB/TrEMBL;Acc:Q0DJB9]
				Os05g0303700
				Os05g0304100	Os05g0304100 protein [Source:UniProtKB/TrEMBL;Acc:Q0DJB8]
				Os05g0304200	Os05g0304200 protein [Source:UniProtKB/TrEMBL;Acc:C7J327]
				Os05g0304400	Os05g0304400 protein; cDNA clone:J033023F13, full insert sequence [Source:UniProtKB/TrEMBL;Acc:Q0DJB7]
				Os05g0304501
				Os05g0304600	Lipoxygenase [Source:UniProtKB/TrEMBL;Acc:Q0DJB6]
				Os05g0304800	Os05g0304800 protein; cDNA, clone: J075149P12, full insert sequence [Source:UniProtKB/TrEMBL;Acc:Q0DJB5]
				Os05g0304900	Os05g0304900 protein [Source:UniProtKB/TrEMBL;Acc:Q0DJB4]
				Os05g0305000	Os05g0305000 protein [Source:UniProtKB/TrEMBL;Acc:Q0DJB3]
				Os05g0305100	Os05g0305100 protein [Source:UniProtKB/TrEMBL;Acc:Q0DJB2]
				Os05g0305150
				Os05g0305200	Os05g0305200 protein; cDNA, clone: J065161N15, full insert sequence [Source:UniProtKB/TrEMBL;Acc:B7F8T0]
				Os05g0305300	Os05g0305300 protein [Source:UniProtKB/TrEMBL;Acc:Q0DJB1]
				Os05g0305600
				Os05g0305700	Os05g0305700 protein; cDNA clone:002-118-E12, full insert sequence [Source:UniProtKB/TrEMBL;Acc:Q0DJA9]
				Os05g0305900	Os05g0305900 protein [Source:UniProtKB/TrEMBL;Acc:Q0DJA8]
				Os05g0306000	Os05g0306000 protein; cDNA clone:J023093H10, full insert sequence [Source:UniProtKB/TrEMBL;Acc:Q0DJA7]
				Os05g0307100	Putative uncharacterized protein [Source:UniProtKB/TrEMBL;Acc:B9FNS5]
				Os05g0307200	Putative uncharacterized protein [Source:UniProtKB/TrEMBL;Acc:B9FNS6]
				Os05g0307300
				Os05g0307400	Double-stranded RNA-binding protein 3 [Source:UniProtKB/Swiss-Prot;Acc:Q0DJA3]
				Os05g0309000	Putative uncharacterized protein [Source:UniProtKB/TrEMBL;Acc:B9FNS8]
				Os05g0310500
				Os05g0310600	Os05g0310600 protein; cDNA, clone: J043001F02, full insert sequence [Source:UniProtKB/TrEMBL;Acc:Q0DJA1]
				Os05g0310750
				Os05g0310800	Coatomer subunit delta-1 [Source:UniProtKB/Swiss-Prot;Acc:Q0DJA0]
				Os05g0310900
				Os05g0311000	Coatomer subunit delta-2 [Source:UniProtKB/Swiss-Prot;Acc:Q0DJ99]
				Os05g0311037
				Os05g0311500	Os05g0311500 protein [Source:UniProtKB/TrEMBL;Acc:Q0DJ98]
				Os05g0311600	Os05g0311600 protein [Source:UniProtKB/TrEMBL;Acc:Q0DJ97]
				Os05g0311801	Adenylate isopentenyltransferase [Source:UniProtKB/TrEMBL;Acc:Q33CD8]
				Os05g0312000	Putative uncharacterized protein [Source:UniProtKB/TrEMBL;Acc:B9FKF5]
				Os05g0312201
				Os05g0312500	Reticulon-like protein [Source:UniProtKB/TrEMBL;Acc:Q0DJ95]
				Os05g0312600	Probable calcium-binding protein CML21 [Source:UniProtKB/Swiss-Prot;Acc:Q0DJ94]
				Os05g0313100
				Os05g0313500	Putative uncharacterized protein OJ1308_D01.1 [Source:UniProtKB/TrEMBL;Acc:Q5WMV3]
				Os05g0313600	Os05g0313600 protein [Source:UniProtKB/TrEMBL;Acc:B9FKF7]
				Os05g0313700	Os05g0313700 protein; Putative uncharacterized protein OJ1308_D01.2 [Source:UniProtKB/TrEMBL;Acc:Q5WMV2]
				Os05g0313900
				Os05g0314100	Os05g0314100 protein; Putative small nuclear ribonucleoprotein D2; cDNA clone:J023090H02, full insert sequence; cDNA, clone: J065062N18, full insert sequence [Source:UniProtKB/TrEMBL;Acc:Q5WMV0]
				Os05g0314700	Os05g0314700 protein; Putative uncharacterized protein OJ1308_D01.10; cDNA clone:002-182-E08, full insert sequence [Source:UniProtKB/TrEMBL;Acc:Q5WMU6]
				Os05g0315100	Os05g0315100 protein [Source:UniProtKB/TrEMBL;Acc:Q0DJ89]
				Os05g0315200	Os05g0315200 protein; Putative uncharacterized protein OJ1308_D01.13; Putative uncharacterized protein OJ1333_C12.2; cDNA clone:001-115-F07, full insert sequence; cDNA clone:J013087B05, full insert sequence [Source:UniProtKB/TrEMBL;Acc:Q5WMS9]
				Os05g0315700	Putative uncharacterized protein OJ1333_C12.9 [Source:UniProtKB/TrEMBL;Acc:Q5WMS2]
				Os05g0316000	Os05g0316000 protein [Source:UniProtKB/TrEMBL;Acc:Q0DJ87]
				Os05g0316100	Os05g0316100 protein; Putative uncharacterized protein OSJNBa0065C11.1; cDNA clone:J013024K20, full insert sequence; cDNA clone:J013088L23, full insert sequence [Source:UniProtKB/TrEMBL;Acc:Q5W6X5]
				Os05g0316133
				Os05g0316200	Os05g0316200 protein; Putative uncharacterized protein OSJNBa0065C11.2; cDNA clone:J033060I06, full insert sequence [Source:UniProtKB/TrEMBL;Acc:Q5W6X4]
				Os05g0316400	Putative uncharacterized protein OSJNBa0065C11.3 [Source:UniProtKB/TrEMBL;Acc:Q5W6X3]
				Os05g0316800	Os05g0316800 protein; Putative uncharacterized protein OSJNBa0065C11.6; cDNA clone:002-168-H06, full insert sequence [Source:UniProtKB/TrEMBL;Acc:Q5W6X0]
				Os05g0317200	Os05g0317200 protein; Putative long chain acyl-CoA synthetase; cDNA clone:J023100L19, full insert sequence [Source:UniProtKB/TrEMBL;Acc:Q5W6W7]
				Os05g0317300
				Os05g0317400	Os05g0317400 protein; Putative uncharacterized protein OSJNBa0065C11.12 [Source:UniProtKB/TrEMBL;Acc:Q5W6W5]
				Os05g0317700	Os05g0317700 protein; Putative uncharacterized protein OSJNBa0065C11.14; Putative uncharacterized protein OSJNBb0059K16.1 [Source:UniProtKB/TrEMBL;Acc:Q5W6W1]
				Os05g0317900	Os05g0317900 protein; Putative uncharacterized protein OSJNBa0065C11.15; Putative uncharacterized protein OSJNBb0059K16.2 [Source:UniProtKB/TrEMBL;Acc:Q5W6W0]
				Os05g0318100	Putative uncharacterized protein [Source:UniProtKB/TrEMBL;Acc:B9FGM8]
				Os05g0318300	Os05g0318300 protein; Putative uncharacterized protein OSJNBb0059K16.5; cDNA clone:001-202-H01, full insert sequence [Source:UniProtKB/TrEMBL;Acc:Q5W6V8]
				Os05g0318600	Putative uncharacterized protein OSJNBb0059K16.6 [Source:UniProtKB/TrEMBL;Acc:Q5W6V7]
				Os05g0318700	Os05g0318700 protein [Source:UniProtKB/TrEMBL;Acc:Q0DJ75]
				Os05g0319100	Putative mannan endo-1,4-beta-mannosidase 5 [Source:UniProtKB/Swiss-Prot;Acc:Q5W6G0]
				Os05g0319200	Putative 1-aminocyclopropane-1-carboxylate synthase [Source:UniProtKB/TrEMBL;Acc:Q5W6F9]
				Os05g0319700	Os05g0319700 protein; Putative uncharacterized protein OSJNBb0006B22.5; Putative uncharacterized protein OSJNBb0059K16.12; cDNA clone:002-125-A05, full insert sequence [Source:UniProtKB/TrEMBL;Acc:Q5W6F7]
				Os05g0319800	Os05g0319800 protein [Source:UniProtKB/TrEMBL;Acc:Q0DJ73]
				Os05g0319850
				Os05g0319875
				Os05g0319900
				Os05g0320100	Os05g0320100 protein; cDNA, clone: J090086B10, full insert sequence [Source:UniProtKB/TrEMBL;Acc:B7F9T7]
				Os05g0320300
				Os05g0320500
				Os05g0320700	Cinnamate-4-hydroxylase; Os05g0320700 protein; Putative cinnamate-4-hydroxylase; cDNA clone:001-002-H11, full insert sequence; cDNA clone:J023107C01, full insert sequence [Source:UniProtKB/TrEMBL;Acc:Q5W6F1]
				Os05g0320800	Os05g0320800 protein; Putative uncharacterized protein OSJNBb0006B22.12; cDNA clone:001-111-G10, full insert sequence [Source:UniProtKB/TrEMBL;Acc:Q5W6F0]
				Os05g0321600
				Os05g0321900	Os05g0321900 protein; Putative WRKY transcription factor; Putative WRKY transcription factor 75 [Source:UniProtKB/TrEMBL;Acc:Q5W6D9]
				Os05g0322900	Os05g0322900 protein; Putative WRKY transcription factor; WRKY-type transcription factor 45-1; WRKY45; cDNA clone:001-015-C02, full insert sequence; cDNA clone:J013058O04, full insert sequence [Source:UniProtKB/TrEMBL;Acc:Q5W6D6]
				Os05g0323100	Os05g0323100 protein [Source:UniProtKB/TrEMBL;Acc:Q0DJ66]
				Os05g0323400	Os05g0323400 protein; Putative uncharacterized protein OSJNBb0109A13.11; Putative uncharacterized protein P0018A03.3 [Source:UniProtKB/TrEMBL;Acc:Q5W6D4]
				Os05g0323800	Putative uncharacterized protein [Source:UniProtKB/TrEMBL;Acc:B9FNW3]
				Os05g0323900	Superoxide dismutase [Mn], mitochondrial [Source:UniProtKB/Swiss-Prot;Acc:Q43008]
				Os05g0324000	Os05g0324000 protein; Putative uncharacterized protein P0018A03.8 [Source:UniProtKB/TrEMBL;Acc:Q5W6U1]
				Os05g0324100	Os05g0324100 protein [Source:UniProtKB/TrEMBL;Acc:Q0DJ62]
				Os05g0324200	Os05g0324200 protein [Source:UniProtKB/TrEMBL;Acc:Q0DJ61]
				Os05g0324300	Os05g0324300 protein; Putative uncharacterized protein P0018A03.10 [Source:UniProtKB/TrEMBL;Acc:Q5W6T9]
				Os05g0324400	Os05g0324400 protein; Putative uncharacterized protein P0018A03.11 [Source:UniProtKB/TrEMBL;Acc:Q5W6T8]
				Os05g0324600	Os05g0324600 protein; Putative uncharacterized protein P0018A03.12; cDNA clone:002-129-E04, full insert sequence [Source:UniProtKB/TrEMBL;Acc:Q5W6T7]
				Os05g0324700	Os05g0324700 protein; Putative uncharacterized protein P0018A03.13; cDNA clone:001-117-H10, full insert sequence [Source:UniProtKB/TrEMBL;Acc:Q5W6T6]
				Os05g0325000
				Os05g0325200	Os05g0325200 protein; cDNA, clone: J090038J19, full insert sequence [Source:UniProtKB/TrEMBL;Acc:Q0DJ56]
				Os05g0325400	Putative uncharacterized protein P0018A03.16 [Source:UniProtKB/TrEMBL;Acc:Q5W6T3]
				Os05g0326400	Os05g0326400 protein; Putative uncharacterized protein OSJNBa0076A09.3; Putative uncharacterized protein P0018A03.20 [Source:UniProtKB/TrEMBL;Acc:Q5W692]
				Os05g0326600
				Os05g0326625	Putative uncharacterized protein [Source:UniProtKB/TrEMBL;Acc:B9FNW9]
				Os05g0326675	Putative uncharacterized protein OSJNBa0076A09.5 [Source:UniProtKB/TrEMBL;Acc:Q5W690]
				Os05g0326700	Os05g0326700 protein; Putative uncharacterized protein OSJNBa0076A09.6 [Source:UniProtKB/TrEMBL;Acc:Q5W689]
				Os05g0327000	cDNA clone:J033051A05, full insert sequence [Source:UniProtKB/TrEMBL;Acc:B7ERZ0]
				Os05g0327100
5	15207001	15335000	1625.71	Os05g0328000	Os05g0328000 protein; Putative uncharacterized protein OSJNBa0051L16.5; Putative uncharacterized protein OSJNBa0076A09.16; cDNA clone:002-135-E02, full insert sequence [Source:UniProtKB/TrEMBL;Acc:Q5W681]
				Os05g0328300	Putative uncharacterized protein OSJNBa0051L16.6; Putative uncharacterized protein OSJNBa0076A09.17 [Source:UniProtKB/TrEMBL;Acc:Q5W680]
				Os05g0328333	13kDa prolamin; Os05g0328333 protein [Source:UniProtKB/TrEMBL;Acc:Q5W6A6]
				Os05g0328466
				Os05g0328632
				Os05g0328800	Prolamin; Putative prolamin 7 [Source:UniProtKB/TrEMBL;Acc:Q5W6A3]
				Os05g0328901	Prolamin protein [Source:UniProtKB/TrEMBL;Acc:E5D3L6]
5	15336001	15389000	1753.6	Os05g0329100	Prolamin PPROL 14E [Source:UniProtKB/Swiss-Prot;Acc:Q0DJ45]
				Os05g0329300	Prolamin PPROL 14E [Source:UniProtKB/Swiss-Prot;Acc:Q0DJ45]
				Os05g0329350	Prolamin PPROL 14E [Source:UniProtKB/Swiss-Prot;Acc:Q0DJ45]
				Os05g0329400	Putative prolamin 7 [Source:UniProtKB/TrEMBL;Acc:Q5W695]
				Os05g0329700	Os05g0329400 protein; Prolamin [Source:UniProtKB/TrEMBL;Acc:Q0DJ44]
5	15391001	15872000	1159.17	Os05g0329200
				Os05g0330150
				Os05g0330600	Os05g0330600 protein; Prolamin; Putative prolamin 7 [Source:UniProtKB/TrEMBL;Acc:Q5W755]
				Os05g0330700	Os05g0330700 protein; Putative uncharacterized protein OJ1675_H07.7; cDNA clone:001-102-H01, full insert sequence [Source:UniProtKB/TrEMBL;Acc:Q5W754]
				Os05g0331200	Os05g0331200 protein; Putative NADPH dehydrogenase; cDNA clone:J023127O13, full insert sequence [Source:UniProtKB/TrEMBL;Acc:Q5W745]
				Os05g0331366
				Os05g0331532	Os05g0331550 protein; Prolamin; cDNA, clone: J075154I15, full insert sequence [Source:UniProtKB/TrEMBL;Acc:A1YQF0]
				Os05g0331800	Os05g0331800 protein; cDNA, clone: J090012P20, full insert sequence [Source:UniProtKB/TrEMBL;Acc:Q0DJ38]
				Os05g0331900
				Os05g0332000	Os05g0332000 protein; Prolamin; Putative prolamin 7; cDNA, clone: J075189K21, full insert sequence [Source:UniProtKB/TrEMBL;Acc:Q5W740]
				Os05g0332250
				Os05g0332300	CBL-interacting protein kinase 18 [Source:UniProtKB/Swiss-Prot;Acc:Q5W736]
				Os05g0332600	Os05g0332600 protein [Source:UniProtKB/TrEMBL;Acc:Q0DJ35]
				Os05g0332801
				Os05g0333000	Putative uncharacterized protein [Source:UniProtKB/TrEMBL;Acc:B9FGR2]
				Os05g0333100
				Os05g0333150
				Os05g0333200	Guanine nucleotide-binding protein alpha-1 subunit [Source:UniProtKB/Swiss-Prot;Acc:Q0DJ33]
				Os05g0333500	Os05g0333500 protein; Os05g0334400 protein; Putative DnaJ protein [Source:UniProtKB/TrEMBL;Acc:Q5W730]
				Os05g0333600	Os05g0333801 protein [Source:UniProtKB/TrEMBL;Acc:C7J316]
				Os05g0334000	Os05g0333500 protein; Os05g0334400 protein; Putative DnaJ protein [Source:UniProtKB/TrEMBL;Acc:Q5W730]
				Os05g0334400	Os05g0335100 protein; Putative uncharacterized protein OSJNBa0049D13.6 [Source:UniProtKB/TrEMBL;Acc:Q5KQF4]
				Os05g0334750	CBL-interacting protein kinase 22 [Source:UniProtKB/Swiss-Prot;Acc:Q5KQF5]
				Os05g0335401	Putative uncharacterized protein [Source:UniProtKB/TrEMBL;Acc:B9FNX8]
				Os05g0335500	Os05g0335500 protein [Source:UniProtKB/TrEMBL;Acc:Q0DJ26]
				Os05g0335800	Os05g0335800 protein; Putative uncharacterized protein OSJNBa0049D13.9 [Source:UniProtKB/TrEMBL;Acc:Q5KQF1]
				Os05g0336000
				Os05g0336200	Putative uncharacterized protein [Source:UniProtKB/TrEMBL;Acc:B9FNY2]
				Os05g0337200	Os05g0337200 protein; Putative uncharacterized protein OSJNBa0053E01.1; cDNA clone:001-112-C09, full insert sequence [Source:UniProtKB/TrEMBL;Acc:Q5WMQ1]
				Os05g0337400	Putative uncharacterized protein [Source:UniProtKB/TrEMBL;Acc:B9FGY5]
				Os05g0337500	Os05g0338000 protein [Source:UniProtKB/TrEMBL;Acc:C7J318]
				Os05g0338900	Os05g0338966 protein [Source:UniProtKB/TrEMBL;Acc:C7J350]
				Os05g0338933
5	15873001	15893000	309.2	Os05g0339000	Putative uncharacterized protein OSJNBa0053E01.13; cDNA, clone: J100089K17, full insert sequence [Source:UniProtKB/TrEMBL;Acc:Q5WMP2]
				Os05g0339200	Os05g0339200 protein; Putative uncharacterized protein OSJNBa0053E01.14; cDNA clone:002-174-G11, full insert sequence [Source:UniProtKB/TrEMBL;Acc:Q5WMP1]
5	15968001	16069000	427.06	Os05g0341100
				Os05g0341300
				Os05g0341450
				Os05g0341600	Os05g0341600 protein; Putative uncharacterized protein OJ1116_F05.1; cDNA clone:002-182-B11, full insert sequence [Source:UniProtKB/TrEMBL;Acc:Q5WMU2]
				Os05g0341900	Putative uncharacterized protein OJ1314_A05.4 [Source:UniProtKB/TrEMBL;Acc:Q5W6P5]
				Os05g0342000	Putative uncharacterized protein [Source:UniProtKB/TrEMBL;Acc:B9FGZ4]
				Os05g0342100	Os05g0342100 protein; Putative uncharacterized protein OJ1314_A05.5; Putative uncharacterized protein P0015F11.1; cDNA clone:002-176-A02, full insert sequence [Source:UniProtKB/TrEMBL;Acc:Q5W6N6]
5	16579001	17069000	601.92	Os05g0350900	Putative uncharacterized protein [Source:UniProtKB/TrEMBL;Acc:B9FP23]
				Os05g0351200	Ethylene-responsive transcription factor ABI4 [Source:UniProtKB/Swiss-Prot;Acc:C7J2Z1]
				Os05g0351500	Os05g0351500 protein; Putative uncharacterized protein OSJNBa0077J17.16; cDNA clone:002-152-B03, full insert sequence [Source:UniProtKB/TrEMBL;Acc:Q5W6G3]
				Os05g0352700
				Os05g0352750
				Os05g0352800	Os05g0352800 protein; Putative uncharacterized protein OJ1320_D10.5; cDNA clone:J023075K24, full insert sequence [Source:UniProtKB/TrEMBL;Acc:Q5W769]
				Os05g0353100	Putative uncharacterized protein OJ1320_D10.6 [Source:UniProtKB/TrEMBL;Acc:Q5W768]
				Os05g0353200
				Os05g0353300	Os05g0353300 protein; Putative uncharacterized protein OJ1320_D10.7 [Source:UniProtKB/TrEMBL;Acc:Q5W767]
				Os05g0353400	Importin beta 1; Importin-beta1; Os05g0353400 protein; cDNA clone:J013029L11, full insert sequence [Source:UniProtKB/TrEMBL;Acc:Q9ZWR5]
				Os05g0353450
				Os05g0353500	Os05g0353500 protein [Source:UniProtKB/TrEMBL;Acc:Q0DIX6]
				Os05g0353600	Os05g0353600 protein; Putative uncharacterized protein OJ1320_D10.10 [Source:UniProtKB/TrEMBL;Acc:Q5W764]
				Os05g0354075
				Os05g0354300	Os05g0354300 protein [Source:UniProtKB/TrEMBL;Acc:Q0DIX4]
				Os05g0354400	Putative uncharacterized protein OJ1537_B05.7 [Source:UniProtKB/TrEMBL;Acc:Q5W782]
				Os05g0355133	Putative uncharacterized protein [Source:UniProtKB/TrEMBL;Acc:B9FP35]
				Os05g0355200	Os05g0355200 protein; Putative uncharacterized protein OJ1537_B05.15; Putative uncharacterized protein OSJNBa0036C12.7 [Source:UniProtKB/TrEMBL;Acc:Q5W6Z0]
				Os05g0355300	Putative uncharacterized protein [Source:UniProtKB/TrEMBL;Acc:B9FP36]
				Os05g0355400	Putative uncharacterized protein OSJNBa0036C12.9 [Source:UniProtKB/TrEMBL;Acc:Q5W6Y8]
				Os05g0355450	Os05g0355450 protein [Source:UniProtKB/TrEMBL;Acc:C7J322]
				Os05g0355500	Os01g0304000 protein; Os05g0355500 protein; Putative 60S ribosomal protein L29; Putative ribosomal protein L29; Uncharacterized protein; cDNA clone:001-042-E09, full insert sequence; cDNA clone:J033084E10, full insert sequence [Source:UniProtKB/TrEMBL;Acc:Q9FP55]
				Os05g0355700
				Os05g0355800	Putative uncharacterized protein OSJNBa0036C12.11 [Source:UniProtKB/TrEMBL;Acc:Q5W6Y6]
				Os05g0355900	Os05g0355900 protein; Putative uncharacterized protein OSJNBa0036C12.12; cDNA clone:001-111-C01, full insert sequence [Source:UniProtKB/TrEMBL;Acc:Q5W6Y5]
				Os05g0356201
				Os05g0356500	CLE family OsCLE504 protein [Source:UniProtKB/TrEMBL;Acc:A8R3P8]
				Os05g0356600	CLE family OsCLE505 protein [Source:UniProtKB/TrEMBL;Acc:A8R3Q0]
				Os05g0356700	Os05g0356700 protein; Putative uncharacterized protein OSJNBa0036C12.14 [Source:UniProtKB/TrEMBL;Acc:Q5W6Y3]
				Os05g0356800	Os05g0356800 protein; Putative uncharacterized protein OSJNBa0036C12.15; cDNA clone:J033105G24, full insert sequence [Source:UniProtKB/TrEMBL;Acc:Q5W6Y2]
				Os05g0357100	Os05g0357100 protein; Putative uncharacterized protein OSJNBa0036C12.16; cDNA clone:J033081J05, full insert sequence [Source:UniProtKB/TrEMBL;Acc:Q5W6Y1]
				Os05g0357200	Os05g0357200 protein; Putative mitochondrial carrier protein; cDNA clone:001-125-G09, full insert sequence [Source:UniProtKB/TrEMBL;Acc:Q5W6Y0]
				Os05g0357500	Putative uncharacterized protein OJ1045_C06.6 [Source:UniProtKB/TrEMBL;Acc:Q5W797]
				Os05g0357525
				Os05g0357600	Os05g0357600 protein; Putative GTP binding protein; cDNA clone:001-116-H10, full insert sequence; cDNA clone:J013037H01, full insert sequence [Source:UniProtKB/TrEMBL;Acc:Q5W796]
				Os05g0357700	cDNA, clone: J065021D19, full insert sequence [Source:UniProtKB/TrEMBL;Acc:B7F8D2]
				Os05g0357800	Os05g0357800 protein; Putative uncharacterized protein OJ1045_C06.8 [Source:UniProtKB/TrEMBL;Acc:Q5W795]
				Os05g0357850	Os05g0357850 protein [Source:UniProtKB/TrEMBL;Acc:C7J2Z5]
				Os05g0358000	Protein DEHYDRATION-INDUCED 19 homolog 2 [Source:UniProtKB/Swiss-Prot;Acc:Q5W794]
				Os05g0358100	Putative uncharacterized protein OJ1045_C06.10 [Source:UniProtKB/TrEMBL;Acc:Q5W793]
				Os05g0358101
				Os05g0358200
				Os05g0358400	Os05g0358400 protein; Putative uncharacterized protein OJ1045_C06.12; Putative uncharacterized protein OSJNBa0009L15.2; cDNA clone:006-202-A08, full insert sequence; cDNA clone:J023108P17, full insert sequence [Source:UniProtKB/TrEMBL;Acc:Q6L483]
				Os05g0358500	Probable protein phosphatase 2C 48 [Source:UniProtKB/Swiss-Prot;Acc:Q6L482]
				Os05g0358700
5	17137001	17165000	292.58	Os05g0359833	Putative uncharacterized protein [Source:UniProtKB/TrEMBL;Acc:B9FFH0]
5	17169001	17249000	331.08	Os05g0360400	Os05g0360400 protein; Putative uncharacterized protein OSJNOa0153K02.6; cDNA clone:001-206-E07, full insert sequence [Source:UniProtKB/TrEMBL;Acc:Q5KQA8]
				Os05g0360800	Putative uncharacterized protein P0530H10.6 [Source:UniProtKB/TrEMBL;Acc:Q6L4M8]
				Os05g0360900	Os05g0360900 protein; Putative uncharacterized protein P0530H10.7 [Source:UniProtKB/TrEMBL;Acc:Q6L4M7]
				Os05g0361000	Os05g0361000 protein [Source:UniProtKB/TrEMBL;Acc:Q0DIV1]
				Os05g0361200	Ferrochelatase-2, chloroplastic [Source:UniProtKB/Swiss-Prot;Acc:Q0DIV0]
				Os05g0361500	Pectinesterase [Source:UniProtKB/TrEMBL;Acc:B9FHA0]
				Os05g0361700	Os05g0361700 protein; Putative uncharacterized protein P0530H10.12; Putative uncharacterized protein P0692D12.5; cDNA clone:J023031H12, full insert sequence [Source:UniProtKB/TrEMBL;Acc:Q6L4M2]
5	17262001	17276000	292.94	NA
5	17283001	17298000	292.39	Os05g0362000
				Os05g0362100	Os05g0362100 protein; Putative glyoxysomal fatty acid beta-oxidation multifunctional protein; cDNA clone:J023006O04, full insert sequence [Source:UniProtKB/TrEMBL;Acc:Q60E84]
5	17312001	17369000	314.71	Os05g0362500	Os05g0362500 protein; Putative uncharacterized protein P0692D12.13; cDNA clone:J033029I23, full insert sequence [Source:UniProtKB/TrEMBL;Acc:Q60E82]
				Os05g0362600	Os05g0362600 protein [Source:UniProtKB/TrEMBL;Acc:B9FHG4]
				Os05g0363100	Putative uncharacterized protein [Source:UniProtKB/TrEMBL;Acc:B9FP61]
				Os05g0363200	Os05g0363200 protein; UDP-glucuronic acid decarboxylase; cDNA clone:J033145O13, full insert sequence [Source:UniProtKB/TrEMBL;Acc:Q6I683]
				Os05g0363500	Os05g0363500 protein [Source:UniProtKB/TrEMBL;Acc:Q0DIT9]
				Os05g0363566
5	17442001	17459000	291.58	Os05g0364500	Os05g0364500 protein; Putative DNA J protein; Putative uncharacterized protein P0683B02.4; cDNA clone:J033131M19, full insert sequence [Source:UniProtKB/TrEMBL;Acc:Q688H7]
				Os05g0364600	Os05g0364600 protein [Source:UniProtKB/TrEMBL;Acc:Q0DIT6]
				Os05g0364650
5	17502001	17577000	407.11	Os05g0365200	Os05g0365200 protein; Putative uncharacterized protein OSJNBb0111K12.6; Putative uncharacterized protein P0683B02.11; cDNA clone:J023033B18, full insert sequence [Source:UniProtKB/TrEMBL;Acc:Q75IT5]
				Os05g0365250
				Os05g0365300	Bacterial blight disease resistance related protein; Os05g0365300 protein; Putative NBS-LRR type disease resistance protein; cDNA clone:J013050D17, full insert sequence [Source:UniProtKB/TrEMBL;Acc:Q5WMM8]
				Os05g0365450
				Os05g0365500	'putative pentatricopeptide (PPR) repeat-containing protein, PF01535'; Os05g0365500 protein; Putative pentatricopeptide (PPR) repeat-containing protein; Putative pentatricopeptide repeat-containing protein [Source:UniProtKB/TrEMBL;Acc:Q75IT2]
				Os05g0365600	Beta-glucosidase 19 [Source:UniProtKB/Swiss-Prot;Acc:Q0DIT2]
				Os05g0365700	Os05g0365700 protein [Source:UniProtKB/TrEMBL;Acc:C7J2I5]
				Os05g0366000	Beta-glucosidase 21 [Source:UniProtKB/Swiss-Prot;Acc:Q60DY1]
5	17728001	17758000	308.09	Os05g0369300	Os05g0369300 protein; Putative uncharacterized protein OJ1393_A07.16 [Source:UniProtKB/TrEMBL;Acc:Q6L583]
				Os05g0369500	Putative uncharacterized protein [Source:UniProtKB/TrEMBL;Acc:B9FHI7]
5	17766001	17795000	336.39	Os05g0369700
				Os05g0369800	Putative uncharacterized protein [Source:UniProtKB/TrEMBL;Acc:B9FP80]
				Os05g0369900	Os05g0369900 protein; cDNA clone:002-101-G07, full insert sequence [Source:UniProtKB/TrEMBL;Acc:B7E9F7]
				Os05g0370000	Os05g0370000 protein; Putative uncharacterized protein OJ1118_F06.2 [Source:UniProtKB/TrEMBL;Acc:Q60EX3]
				Os05g0370100
				Os05g0370200	Os05g0370200 protein; Putative uncharacterized protein OJ1118_F06.4 [Source:UniProtKB/TrEMBL;Acc:Q60EX1]
6	4271001	4399000	420.93	Os06g0185100	Os06g0185100 protein; Putative short-chain alcohol dehydrogenase [Source:UniProtKB/TrEMBL;Acc:Q5SMM7]
				Os06g0185300	Os06g0185200 protein; Putative hydroxycinnamoyl transferase; cDNA clone:002-155-C07, full insert sequence [Source:UniProtKB/TrEMBL;Acc:Q5SMQ0]
				Os06g0185400
				Os06g0185500	Os06g0185500 protein; Putative hydroxycinnamoyl transferase [Source:UniProtKB/TrEMBL;Acc:Q5SMM6]
				Os06g0185700	Os06g0185700 protein; Pentatricopeptide (PPR) repeat-containing protein-like [Source:UniProtKB/TrEMBL;Acc:Q5SMW8]
				Os06g0185800	Os06g0185800 protein; Pentatricopeptide (PPR) repeat-containing protein-like [Source:UniProtKB/TrEMBL;Acc:Q5SMW7]
				Os06g0185900	Glutathione peroxidase [Source:UniProtKB/TrEMBL;Acc:B7FAE9]
				Os06g0185966	Putative uncharacterized protein P0568D10.8 [Source:UniProtKB/TrEMBL;Acc:Q5SMW5]
				Os06g0186000	cDNA clone:001-131-B01, full insert sequence [Source:UniProtKB/TrEMBL;Acc:B7F4S1]
				Os06g0186100
				Os06g0186300
				Os06g0186400	Os06g0186400 protein; Putative serine carboxylase II-2; cDNA clone:J013098N22, full insert sequence [Source:UniProtKB/TrEMBL;Acc:Q5SMV5]
				Os06g0186500
				Os06g0186600	Os06g0186600 protein; cDNA clone:J013100I11, full insert sequence [Source:UniProtKB/TrEMBL;Acc:Q0DDZ8]
				Os06g0186700	Integral membrane transporter-like protein; Os06g0186700 protein; cDNA clone:J023150N04, full insert sequence [Source:UniProtKB/TrEMBL;Acc:Q5SMV1]
				Os06g0186900	Os06g0186900 protein; Putative DNA helicase; cDNA clone:001-113-D06, full insert sequence [Source:UniProtKB/TrEMBL;Acc:Q5SMU8]
				Os06g0187000
6	4416001	4455000	368.35	Os06g0187500	Os06g0187500 protein; Putative UDP-glucose: flavonoid 7-O-glucosyltransferase [Source:UniProtKB/TrEMBL;Acc:Q69KM1]
				Os06g0187700	Os06g0187700 protein [Source:UniProtKB/TrEMBL;Acc:C7J3G6]
				Os06g0187900	Serine/arginine-rich splicing factor RSZ21A [Source:UniProtKB/Swiss-Prot;Acc:Q69KL9]
				Os06g0188000	Os06g0188000 protein [Source:UniProtKB/TrEMBL;Acc:Q0DDZ0]
				Os06g0188100	Os06g0188100 protein; Putative UDP-glucuronic acid/UDP-N-acetylgalactosamine dual transporter; cDNA clone:J023009C20, full insert sequence; cDNA clone:J023039L13, full insert sequence [Source:UniProtKB/TrEMBL;Acc:Q69KL6]
6	4472001	4493000	317.54	Os06g0188600	Putative glutamate receptor 2.5 [Source:UniProtKB/TrEMBL;Acc:Q69KL2]
				Os06g0188700	Avr9/Cf-9 rapidly elicited protein-like [Source:UniProtKB/TrEMBL;Acc:Q69KL0]
				Os06g0188800
				Os06g0188875
6	8656001	8878000	487.19	Os06g0264200	Os06g0264200 protein; Zinc finger protein-like [Source:UniProtKB/TrEMBL;Acc:Q0DD26]
				Os06g0264300	Os06g0264300 protein; Putative RAD23 protein; cDNA clone:006-311-C08, full insert sequence [Source:UniProtKB/TrEMBL;Acc:Q5Z6P9]
				Os06g0264366
				Os06g0264500	Os06g0264500 protein; Putative nitrite transporter; cDNA clone:J013148A07, full insert sequence [Source:UniProtKB/TrEMBL;Acc:Q5Z6P7]
				Os06g0264650
				Os06g0264700	Acylphosphatase [Source:UniProtKB/TrEMBL;Acc:Q5Z6P5]
				Os06g0264750
				Os06g0264800	Os06g0264800 protein; Putative uncharacterized protein OJ1001_B06.10; cDNA clone:001-012-A05, full insert sequence; cDNA clone:001-205-D11, full insert sequence; cDNA clone:J013031L04, full insert sequence; cDNA clone:J013071I08, full insert sequence [Source:UniProtKB/TrEMBL;Acc:Q5Z6P4]
				Os06g0264900	Os06g0264900 protein; Putative angel protein [Source:UniProtKB/TrEMBL;Acc:Q5Z6P3]
				Os06g0265000	Asparagine synthetase [glutamine-hydrolyzing] 2 [Source:UniProtKB/Swiss-Prot;Acc:Q43011]
				Os06g0265100	Putative uncharacterized protein [Source:UniProtKB/TrEMBL;Acc:A3BAH3]
				Os06g0265400	Os06g0265400 protein; Putative ocs-element binding factor; cDNA clone:002-146-A04, full insert sequence [Source:UniProtKB/TrEMBL;Acc:Q5Z6N9]
				Os06g0265900	Os06g0265900 protein [Source:UniProtKB/TrEMBL;Acc:A3BAH9]
				Os06g0266000
				Os06g0266133
				Os06g0266266
				Os06g0266400	Putative chemocyanin [Source:UniProtKB/TrEMBL;Acc:Q5Z6N2]
				Os06g0266800	Gibberellin-stimulated protein [Source:UniProtKB/TrEMBL;Acc:Q53AN3]
				Os06g0267200	Putative uncharacterized protein [Source:UniProtKB/TrEMBL;Acc:B9FSM8]
				Os06g0267400	Putative uncharacterized protein [Source:UniProtKB/TrEMBL;Acc:A3BAI4]
6	8888001	8903000	293.71	Os06g0267600	Os06g0267600 protein; Potential autophagy related protein-like [Source:UniProtKB/TrEMBL;Acc:Q5Z9U9]
6	9047001	9064000	329.71	NA
6	9074001	9135000	536.91	Os06g0270900	Aldehyde dehydrogenase ALDH2b; Os06g0270900 protein; cDNA clone:J013051L04, full insert sequence; cDNA clone:J013116E11, full insert sequence; cDNA clone:J033005P04, full insert sequence [Source:UniProtKB/TrEMBL;Acc:Q9FRX7]
				Os06g0270925
				Os06g0270950
				Os06g0270982
				Os06g0271000	Putative UDP-glucose glucosyltransferase [Source:UniProtKB/TrEMBL;Acc:Q5Z6K2]
				Os06g0271200
				Os06g0271300
				Os06g0271350
				Os06g0271400	Putative uncharacterized protein P0662B01.10 [Source:UniProtKB/TrEMBL;Acc:Q5VQ47]
				Os06g0271500	Os06g0271500 protein [Source:UniProtKB/TrEMBL;Acc:Q0DCZ8]
6	9177001	9232000	452.41	Os06g0272700	Leaf senescence protein-like; Os06g0272700 protein [Source:UniProtKB/TrEMBL;Acc:Q5VQ40]
				Os06g0272800
				Os06g0272850
				Os06g0273100	Putative uncharacterized protein P0662B01.37 [Source:UniProtKB/TrEMBL;Acc:Q5VQ34]
				Os06g0273200	Leaf senescence protein-like; Os06g0273200 protein [Source:UniProtKB/TrEMBL;Acc:Q5VQ32]
				Os06g0273300
6	9291001	9418000	1373.94	Os06g0274500	Os06g0274500 protein; Putative somatic embryogenesis protein kinase 1 [Source:UniProtKB/TrEMBL;Acc:Q9FP13]
				Os06g0274800	Class III peroxidase 77; Os06g0274800 protein; Putative Peroxidase 49; cDNA clone:001-006-E04, full insert sequence [Source:UniProtKB/TrEMBL;Acc:Q9FP11]
				Os06g0274875
				Os06g0274950
				Os06g0275000	Zinc finger protein HD1 [Source:UniProtKB/Swiss-Prot;Acc:Q9FDX8]
				Os06g0275500	Os06g0275500 protein; Putative Polycomb protein EZ1 [Source:UniProtKB/TrEMBL;Acc:Q5VN06]
				Os06g0275550
				Os06g0275600	Os06g0275600 protein; Putative TA1 protein [Source:UniProtKB/TrEMBL;Acc:Q5VR96]
				Os06g0275700	Armadillo/beta-catenin repeat protein-related-like; Os06g0275700 protein [Source:UniProtKB/TrEMBL;Acc:Q5VR95]
				Os06g0275800	Os06g0275800 protein; Putative Na+-dependent neutral amino acid transporter; cDNA clone:J013051P03, full insert sequence; cDNA clone:J013121D24, full insert sequence [Source:UniProtKB/TrEMBL;Acc:Q9FNZ8]
				Os06g0275900	Os06g0275900 protein; Putative adaptor protein kanadaptin; cDNA clone:J013079D16, full insert sequence [Source:UniProtKB/TrEMBL;Acc:Q5VR92]
6	9454001	9478000	2041.04	NA
6	9520001	9620000	2104.92	Os06g0278000
				Os06g0278300
6	9622001	9711000	1784.82	Os06g0278450
				Os06g0279350
6	9765001	9950000	926.5	Os06g0280900
				Os06g0281300
				Os06g0281400	DNA topoisomerase [Source:UniProtKB/TrEMBL;Acc:Q5VMY4]
				Os06g0281501
				Os06g0281550
				Os06g0281800	BURP domain-containing protein 10 [Source:UniProtKB/Swiss-Prot;Acc:Q5VN46]
				Os06g0282000	Os06g0282000 protein; Putative UDP-glycosyltransferase; cDNA, clone: J100090N09, full insert sequence [Source:UniProtKB/TrEMBL;Acc:Q5VN44]
				Os06g0282400
6	9967001	10002000	412.61	Os06g0283100	Putative UDP-glycosyltransferase [Source:UniProtKB/TrEMBL;Acc:Q5VMS0]
6	20196001	20276000	353.92	Os06g0538900	Os06g0538900 protein; Putative susceptibility homeodomain transcription factor; cDNA clone:001-122-A08, full insert sequence [Source:UniProtKB/TrEMBL;Acc:Q5Z6T5]
				Os06g0539066	Os06g0539066 protein [Source:UniProtKB/TrEMBL;Acc:C7J3A0]
				Os06g0539100	Os06g0539100 protein [Source:UniProtKB/TrEMBL;Acc:C7J475]
				Os06g0539250
				Os06g0539400	Os06g0539400 protein; Putative cationic amino acid transporter [Source:UniProtKB/TrEMBL;Acc:Q5Z6S8]
				Os06g0539500	Non-specific lipid-transfer protein [Source:UniProtKB/TrEMBL;Acc:Q5Z710]
				Os06g0539700	Os06g0539600 protein; cDNA clone:002-115-A09, full insert sequence [Source:UniProtKB/TrEMBL;Acc:B7E9V0]
				Os06g0539801
6	23322001	23468000	376.5	Os06g0593800	Os06g0593800 protein; Putative anthocyanin 5-O-glucosyltransferase [Source:UniProtKB/TrEMBL;Acc:Q69UF5]
				Os06g0594100	Os06g0594100 protein; Putative 3-hydroxyisobutyryl-coenzyme A hydrolase; cDNA clone:J023125B09, full insert sequence [Source:UniProtKB/TrEMBL;Acc:Q69UF2]
				Os06g0594200
				Os06g0594300	Os06g0594300 protein; Putative uncharacterized protein P0502H06.50; Putative uncharacterized protein P0652A05.15 [Source:UniProtKB/TrEMBL;Acc:Q69UE8]
				Os06g0594400	Kelch repeat-containing F-box-like; Os06g0594400 protein; cDNA clone:J023001I15, full insert sequence [Source:UniProtKB/TrEMBL;Acc:Q69UE9]
				Os06g0594600
				Os06g0594650
				Os06g0595180
				Os06g0595433	Putative transposase; Transposon protein, putative, CACTA, En/Spm sub-class [Source:UniProtKB/TrEMBL;Acc:Q948B6]
				Os06g0595566
				Os06g0595700	Putative uncharacterized protein P0417D05.1; Putative uncharacterized protein P0652A05.33 [Source:UniProtKB/TrEMBL;Acc:Q69UD8]
				Os06g0595800	0-deacetylbaccatin III-10-O-acetyl transferase-like; Os06g0595800 protein [Source:UniProtKB/TrEMBL;Acc:Q69UD7]
				Os06g0595900	Putative uncharacterized protein [Source:UniProtKB/TrEMBL;Acc:A3BD94]
				Os06g0596200
6	23478001	23528000	338.73	Os06g0597000	Auxin-responsive protein IAA23 [Source:UniProtKB/Swiss-Prot;Acc:Q69VE0]
				Os06g0597200	Probable protein phosphatase 2C 57 [Source:UniProtKB/Swiss-Prot;Acc:Q69VD9]
				Os06g0597250	Transposase [Source:UniProtKB/TrEMBL;Acc:A5HBA7]
7	141001	296000	382.87	Os07g0102300	Os07g0102300 protein; cDNA clone:J033071E12, full insert sequence [Source:UniProtKB/TrEMBL;Acc:Q0D977]
				Os07g0102400	Os07g0102400 protein; Putative transmembrane protein(TOM3) [Source:UniProtKB/TrEMBL;Acc:Q69L84]
				Os07g0102500	Os07g0102500 protein; Putative RNA-binding protein homolog; cDNA clone:J023079N22, full insert sequence; cDNA clone:J023121F13, full insert sequence [Source:UniProtKB/TrEMBL;Acc:Q69L83]
				Os07g0103000	Os07g0103000 protein [Source:UniProtKB/TrEMBL;Acc:Q0D973]
				Os07g0103100	Glutamate receptor [Source:UniProtKB/TrEMBL;Acc:Q0D972]
				Os07g0103200	DDRGK domain-containing protein 1 [Source:UniProtKB/Swiss-Prot;Acc:Q8LH03]
				Os07g0103500	Os07g0103500 protein; Putative 1-aminocyclopropane-1-carboxylate oxidase 1 [Source:UniProtKB/TrEMBL;Acc:Q8LGZ9]
				Os07g0103600	Os07g0103600 protein; Putative uncharacterized protein P0446F04.115 [Source:UniProtKB/TrEMBL;Acc:Q7EYX4]
				Os07g0104100	Os07g0104100 protein [Source:UniProtKB/TrEMBL;Acc:Q0D968]
				Os07g0104233
				Os07g0104366
				Os07g0104500	Class III peroxidase 95; Os07g0104500 protein; Putative peroxidase 1; cDNA clone:002-151-F05, full insert sequence [Source:UniProtKB/TrEMBL;Acc:Q8L3W2]
				Os07g0104750
				Os07g0105000	Os07g0105000 protein; Uclacyanin 3-like protein-like protein [Source:UniProtKB/TrEMBL;Acc:Q8L555]
				Os07g0105100	Os07g0105100 protein; Putative uncharacterized protein B1317D11.105; Putative uncharacterized protein P0446F04.136; Putative uncharacterized protein P0617C02.110 [Source:UniProtKB/TrEMBL;Acc:Q8L449]
7	3097001	3265000	403.66	Os07g0157600
				Os07g0157700	cDNA clone:J023039K07, full insert sequence [Source:UniProtKB/TrEMBL;Acc:B7EGZ7]
				Os07g0157900	Os07g0157900 protein; cDNA clone:J013114E17, full insert sequence [Source:UniProtKB/TrEMBL;Acc:Q0D8I5]
				Os07g0158000
				Os07g0158100
				Os07g0158200	Hydrolase, TatD family like protein; Os07g0158200 protein [Source:UniProtKB/TrEMBL;Acc:Q6Z130]
				Os07g0158300	Os07g0158300 protein; Putative RNA-binding protein; cDNA clone:001-039-B02, full insert sequence; cDNA clone:J013106F16, full insert sequence [Source:UniProtKB/TrEMBL;Acc:Q6Z129]
				Os07g0158400	Putative uncharacterized protein P0455F03.24 [Source:UniProtKB/TrEMBL;Acc:Q6Z128]
				Os07g0158500	HAP2 subunit of HAP complex [Source:UniProtKB/TrEMBL;Acc:B0S4T5]
				Os07g0158800	Os07g0158800 protein; Putative uncharacterized protein P0455F03.29; cDNA clone:002-103-F02, full insert sequence [Source:UniProtKB/TrEMBL;Acc:Q6Z134]
				Os07g0158900	Os07g0158900 protein; Putative uncharacterized protein P0455F03.30; cDNA clone:J013001C06, full insert sequence [Source:UniProtKB/TrEMBL;Acc:Q6Z133]
				Os07g0159200
				Os07g0159500	Os07g0159500 protein; Putative uncharacterized protein OJ1714_H10.110; Putative uncharacterized protein P0455F03.41; cDNA clone:J013021B09, full insert sequence [Source:UniProtKB/TrEMBL;Acc:Q7XIM9]
				Os07g0159550
				Os07g0159600	C3HC4-type RING zinc finger protein-like [Source:UniProtKB/TrEMBL;Acc:Q8H562]
				Os07g0159700	Protein kinase superfamily protein [Source:Projected from Arabidopsis thaliana (AT5G22050) TAIR;Acc:AT5G22050]
				Os07g0159800	Os07g0159800 protein; Putative uncharacterized protein OJ1714_H10.115; Putative uncharacterized protein P0455F03.46; cDNA clone:001-012-F03, full insert sequence [Source:UniProtKB/TrEMBL;Acc:Q8H559]
				Os07g0159900	Os07g0159900 protein; Peptide transporter-like [Source:UniProtKB/TrEMBL;Acc:Q8H558]
				Os07g0160000	Ubiquitin carboxyl-terminal hydrolase [Source:UniProtKB/TrEMBL;Acc:B9FVK9]
				Os07g0160050
				Os07g0160100	Protein YABBY 1 [Source:UniProtKB/Swiss-Prot;Acc:Q7XIM7]
				Os07g0160300	Os07g0160300 protein; Putative uncharacterized protein OJ1714_H10.123; cDNA clone:J013040D10, full insert sequence [Source:UniProtKB/TrEMBL;Acc:Q8H554]
				Os07g0160400	Os07g0160400 protein [Source:UniProtKB/TrEMBL;Acc:Q0D8H0]
				Os07g0160500	Putative uncharacterized protein [Source:UniProtKB/TrEMBL;Acc:A3BGS7]
				Os07g0160600	GPI-anchored protein-like; Os07g0160600 protein; cDNA clone:J013000B24, full insert sequence; cDNA clone:J013001I08, full insert sequence [Source:UniProtKB/TrEMBL;Acc:Q7XIM4]
7	3795001	3852000	320.03	Os07g0172200	Os07g0172200 protein; Putative root hairless 1 [Source:UniProtKB/TrEMBL;Acc:Q6ZA53]
				Os07g0172500	Os07g0172500 protein; Putative DNA-directed RNA polymerase II 13.6K chain; cDNA clone:J013053F13, full insert sequence [Source:UniProtKB/TrEMBL;Acc:Q6ZA50]
				Os07g0172600	Os07g0172600 protein; Selenium-binding protein-like [Source:UniProtKB/TrEMBL;Acc:Q6ZA49]
				Os07g0172900	Os07g0172900 protein; Putative integral membrane protein [Source:UniProtKB/TrEMBL;Acc:Q6ZA55]
				Os07g0173100	Os07g0173100 protein; Putative uncharacterized protein P0496D04.35 [Source:UniProtKB/TrEMBL;Acc:Q6ZA54]
				Os07g0173200	Os07g0173200 protein [Source:UniProtKB/TrEMBL;Acc:Q0D8A6]
7	3874001	3893000	288.59	Os07g0173501	40S ribosomal protein S18, putative, expressed; Os03g0794700 protein; Os07g0173700 protein; Putative ribosomal protein S18; Putative ribosomal protein S18A; cDNA clone:001-007-B06, full insert sequence; cDNA clone:001-029-F08, full insert sequence [Source:UniProtKB/TrEMBL;Acc:Q8H590]
				Os07g0173601
				Os07g0173700	Putative ribosomal protein S18 [Source:UniProtKB/TrEMBL;Acc:Q8H588]
7	15433001	15482000	401.34	Os07g0449700	A-type response regulator; Putative response regulator; TypeA response regulator 7 [Source:UniProtKB/TrEMBL;Acc:Q8H5N4]
				Os07g0450000	Os07g0450000 protein; Os07g0523500 protein; Putative 60S ribosomal protein L44; cDNA clone:001-121-E03, full insert sequence; cDNA clone:J033073H17, full insert sequence [Source:UniProtKB/TrEMBL;Acc:Q8H5N0]
				Os07g0450100
7	15502001	15531000	363.81	NA
7	15556001	15811000	427.79	Os07g0451201
				Os07g0451300	Os07g0451300 protein; Putative Cytochrome P450 77A3; cDNA clone:002-183-D12, full insert sequence [Source:UniProtKB/TrEMBL;Acc:Q7EY63]
				Os07g0452100	Putative uncharacterized protein [Source:UniProtKB/TrEMBL;Acc:B9FX12]
				Os07g0452400	Os07g0452400 protein [Source:UniProtKB/TrEMBL;Acc:Q0D6Q9]
				Os07g0452500	Os07g0452500 protein; Putative ORMDL2; cDNA clone:001-041-E11, full insert sequence; cDNA clone:J013146B09, full insert sequence [Source:UniProtKB/TrEMBL;Acc:Q7EY59]
				Os07g0452600	Putative uncharacterized protein OSJNBb0062P14.122 [Source:UniProtKB/TrEMBL;Acc:Q7EY56]
				Os07g0452700
				Os07g0452801	Os07g0452801 protein [Source:UniProtKB/TrEMBL;Acc:C7J4L0]
				Os07g0452950
				Os07g0453132
				Os07g0454100	Os07g0454100 protein; Putative uncharacterized protein OSJNBa0075N02.122 [Source:UniProtKB/TrEMBL;Acc:Q7EY43]
				Os07g0454200	Similar to Hydroxyproline-rich glycoprotein gas29p; cDNA clone:J013119L12, full insert sequence [Source:UniProtKB/TrEMBL;Acc:B7EC82]
				Os07g0454400
				Os07g0454700	Os07g0454700 protein; Synbindin-like protein; cDNA clone:001-012-E11, full insert sequence [Source:UniProtKB/TrEMBL;Acc:Q84NS9]
				Os07g0455100	Putative uncharacterized protein [Source:UniProtKB/TrEMBL;Acc:B9FX21]
7	20645001	20699000	311.9	Os07g0528200
				Os07g0528400	Lipase (Class 3) family-like protein [Source:UniProtKB/TrEMBL;Acc:Q6Z6N3]
				Os07g0528900	Putative uncharacterized protein [Source:UniProtKB/TrEMBL;Acc:A3BKJ4]
				Os07g0529000	Isocitrate lyase [Source:UniProtKB/TrEMBL;Acc:Q6Z6M4]
7	20705001	20761000	323.56	Os07g0529600	Thiamine thiazole synthase, chloroplastic [Source:UniProtKB/TrEMBL;Acc:Q7XXS4]
				Os07g0529700	Os07g0529700 protein; Xyloglucan endotransglycosylase-like protein; cDNA clone:002-181-F07, full insert sequence [Source:UniProtKB/TrEMBL;Acc:Q7XHY4]
				Os07g0529800	Protein translation factor SUI1 homolog [Source:UniProtKB/Swiss-Prot;Acc:Q0D5W6]
				Os07g0530100	Os07g0530100 protein; Putative tyrosyl-DNA phosphodiesterase; cDNA clone:J023010I17, full insert sequence [Source:UniProtKB/TrEMBL;Acc:Q7XHY3]
				Os07g0530300	Os07g0530300 protein; Putative uncharacterized protein P0681F05.114; cDNA clone:002-188-H10, full insert sequence [Source:UniProtKB/TrEMBL;Acc:Q8GVP9]
				Os07g0530400	F-box domain containing protein-like; Os07g0530400 protein; cDNA clone:002-125-H09, full insert sequence [Source:UniProtKB/TrEMBL;Acc:Q7XHY2]
7	22418001	22470000	306.74	Os07g0561800	Os07g0561800 protein [Source:UniProtKB/TrEMBL;Acc:Q0D5H2]
				Os07g0562051
7	22478001	22500000	298.25	Os07g0562700	Os07g0562700 protein; Putative chlorophyll A-B binding protein of LHCII type III, chloroplast (CAB); cDNA clone:001-013-D02, full insert sequence; cDNA clone:001-019-D10, full insert sequence; cDNA clone:001-203-F03, full insert sequence; cDNA clone:001-206-G05, full insert sequence; cDNA clone:006-301-C07, full insert sequence; cDNA clone:006-302-C03, full insert sequence; cDNA clone:006-306-E11…
				Os07g0562800	Putative uncharacterized protein [Source:UniProtKB/TrEMBL;Acc:B9FXX5]
7	23029001	23079000	320.06	Os07g0571000
				Os07g0571100	Os07g0571100 protein [Source:UniProtKB/TrEMBL;Acc:Q0D5B0]
				Os07g0571300	Os07g0571300 protein; Putative uncharacterized protein OJ1121_A05.13; cDNA clone:002-129-D11, full insert sequence [Source:UniProtKB/TrEMBL;Acc:Q6YTV2]
				Os07g0571500	Putative uncharacterized protein [Source:UniProtKB/TrEMBL;Acc:A3BLC5]
				Os07g0571600	Os07g0571600 protein [Source:UniProtKB/TrEMBL;Acc:Q0D5A7]
7	23234001	23481000	638.95	Os07g0574600
				Os07g0574800	Tubulin alpha-1 chain [Source:UniProtKB/Swiss-Prot;Acc:P28752]
				Os07g0574900	Os07g0574900 protein; Putative uncharacterized protein OJ1562_B11.120; Putative uncharacterized protein OJ1699_E05.41; cDNA clone:002-180-F04, full insert sequence [Source:UniProtKB/TrEMBL;Acc:Q6ZL39]
				Os07g0575000	Putative AP2 domain containing protein [Source:UniProtKB/TrEMBL;Acc:Q6ZL38]
				Os07g0575100	Putative karyopherin-beta 3 variant [Source:UniProtKB/TrEMBL;Acc:Q6ZL37]
				Os07g0575366	Os07g0575401 protein [Source:UniProtKB/TrEMBL;Acc:C7J536]
				Os07g0575500	Beta-hexosaminidase [Source:UniProtKB/TrEMBL;Acc:Q6ZL33]
				Os07g0575550
				Os07g0575600	Os07g0575600 protein; Putative receptor-type protein kinase LRK1 [Source:UniProtKB/TrEMBL;Acc:Q8LIP2]
				Os07g0575700	Os07g0575700 protein; Putative receptor-type protein kinase LRK1 [Source:UniProtKB/TrEMBL;Acc:Q7F226]
				Os07g0575733
				Os07g0575750	Putative receptor-type protein kinase LRK1 [Source:UniProtKB/TrEMBL;Acc:Q8LIP0]
				Os07g0575800	Os07g0575800 protein; Putative uncharacterized protein OJ1562_B11.132 [Source:UniProtKB/TrEMBL;Acc:Q7F227]
				Os07g0575900	Os07g0575900 protein; Putative uncharacterized protein OJ1065_B06.1; Putative uncharacterized protein OJ1562_B11.134 [Source:UniProtKB/TrEMBL;Acc:Q6ZLA9]
				Os07g0576000	Probable homogentisate phytyltransferase 2, chloroplastic [Source:UniProtKB/Swiss-Prot;Acc:Q0D576]
				Os07g0576100	Os07g0576100 protein [Source:UniProtKB/TrEMBL;Acc:Q0D575]
				Os07g0576500
				Os07g0576550
				Os07g0576600
				Os07g0577300	Os07g0577300 protein; cDNA, clone: J090069K03, full insert sequence [Source:UniProtKB/TrEMBL;Acc:Q0D572]
				Os07g0577400	Os07g0577400 protein; cDNA clone:002-175-F03, full insert sequence [Source:UniProtKB/TrEMBL;Acc:Q0D571]
				Os07g0577500	Os07g0577500 protein; Putative uncharacterized protein OJ1065_B06.18; cDNA clone:J023123D09, full insert sequence [Source:UniProtKB/TrEMBL;Acc:Q6ZL96]
				Os07g0577600	Os07g0577600 protein; Putative photosystem I antenna protein; cDNA clone:001-006-H09, full insert sequence; cDNA clone:001-015-H03, full insert sequence; cDNA clone:001-037-F08, full insert sequence; cDNA clone:006-203-C01, full insert sequence; cDNA clone:006-203-E10, full insert sequence; cDNA clone:006-301-D02, full insert sequence; cDNA clone:006-309-C01, full insert sequence; cDNA clone:006-…
				Os07g0577700	Probable succinyl-CoA ligase [ADP-forming] subunit alpha, mitochondrial [Source:UniProtKB/Swiss-Prot;Acc:Q6ZL94]
				Os07g0577801
				Os07g0577900	Os07g0577900 protein; Putative uncharacterized protein OJ1065_B06.22; cDNA clone:001-107-G09, full insert sequence [Source:UniProtKB/TrEMBL;Acc:Q6ZL92]
				Os07g0578050
				Os07g0578125	F-box domain containing protein-like [Source:UniProtKB/TrEMBL;Acc:Q6ZL91]
				Os07g0578200	Os07g0578200 protein; cDNA clone:J023073D03, full insert sequence [Source:UniProtKB/TrEMBL;Acc:Q0D566]
				Os07g0578300	Os07g0578300 protein; Putative subtilisin-like serine protease [Source:UniProtKB/TrEMBL;Acc:Q6ZL89]
				Os07g0578333	Os07g0578333 protein [Source:UniProtKB/TrEMBL;Acc:C7J553]
				Os07g0578600	Putative uncharacterized protein [Source:UniProtKB/TrEMBL;Acc:A3BLI0]
				Os07g0578700	Os07g0578700 protein; Putative uncharacterized protein OJ1199_H01.112 [Source:UniProtKB/TrEMBL;Acc:Q8LI19]
				Os07g0578800	Selenium-binding protein-like [Source:UniProtKB/TrEMBL;Acc:Q8LI18]
				Os07g0579000
				Os07g0579100	Os07g0579100 protein; Putative uncharacterized protein OJ1199_H01.120; Putative uncharacterized protein P0453G03.3 [Source:UniProtKB/TrEMBL;Acc:Q7XIB0]
				Os07g0580200	Class VI chitin synthase-like; Os07g0580200 protein [Source:UniProtKB/TrEMBL;Acc:Q7XIA0]
				Os07g0580300	Putative uncharacterized protein P0453G03.19 [Source:UniProtKB/TrEMBL;Acc:Q7XI99]
7	23715001	23893000	511.02	Os07g0584750
				Os07g0584900	Arm repeat containing protein homolog-like; Os07g0584900 protein; cDNA clone:001-015-B09, full insert sequence; cDNA clone:001-029-H02, full insert sequence [Source:UniProtKB/TrEMBL;Acc:Q7F1U7]
				Os07g0585000	Os07g0585000 protein; Putative uncharacterized protein OJ1060_D03.112; cDNA clone:J023088L08, full insert sequence [Source:UniProtKB/TrEMBL;Acc:Q8H5M0]
				Os07g0585100	Os07g0585100 protein; cDNA clone:J033124H02, full insert sequence [Source:UniProtKB/TrEMBL;Acc:Q0D536]
				Os07g0585200	Os07g0585250 protein [Source:UniProtKB/TrEMBL;Acc:C7J588]
				Os07g0585300
				Os07g0585500
				Os07g0585600	Putative uncharacterized protein [Source:UniProtKB/TrEMBL;Acc:B9FY49]
				Os07g0585700	Os07g0585700 protein; Putative uncharacterized protein OJ1060_D03.127; Putative zinc finger protein Sdr4 [Source:UniProtKB/TrEMBL;Acc:Q8H5K8]
				Os07g0585800	NADH-ubiquinone oxidoreductase-related-like protein; Os07g0585800 protein [Source:UniProtKB/TrEMBL;Acc:Q69WE3]
				Os07g0585900	Putative uncharacterized protein OJ1060_D03.129; Putative uncharacterized protein OJ1113_E01.102 [Source:UniProtKB/TrEMBL;Acc:Q8GRW3]
				Os07g0586000	cDNA clone:J023012B09, full insert sequence [Source:UniProtKB/TrEMBL;Acc:B7EG21]
				Os07g0586100	Os07g0586100 protein; Putative early nodulin 8; cDNA clone:J023092E11, full insert sequence [Source:UniProtKB/TrEMBL;Acc:Q7XHN5]
				Os07g0586200	Os07g0586200 protein; Putative early nodulin 8; cDNA clone:J033067M09, full insert sequence [Source:UniProtKB/TrEMBL;Acc:Q7XHN4]
				Os07g0586500	Os07g0586500 protein; cDNA clone:J013164A10, full insert sequence [Source:UniProtKB/TrEMBL;Acc:Q0D529]
				Os07g0586550
				Os07g0586600	Os07g0586600 protein; Putative uncharacterized protein OJ1113_E01.110 [Source:UniProtKB/TrEMBL;Acc:Q8H2Y1]
				Os07g0586700	Os07g0586700 protein; Putative probable transcription repressor HOTR [Source:UniProtKB/TrEMBL;Acc:Q8H2Y0]
				Os07g0586800	Lipase (Class 3) family-like protein; Os07g0586800 protein [Source:UniProtKB/TrEMBL;Acc:Q8H2X9]
				Os07g0586900	Protein SHORT-ROOT 1 [Source:UniProtKB/Swiss-Prot;Acc:Q8H2X8]
				Os07g0587000	Os07g0587000 protein; Putative uncharacterized protein OJ1047_C01.4; cDNA clone:002-124-H10, full insert sequence [Source:UniProtKB/TrEMBL;Acc:Q6ZIQ5]
				Os07g0587100	Os07g0587100 protein; Putative uncharacterized protein OJ1047_C01.5 [Source:UniProtKB/TrEMBL;Acc:Q6ZIQ4]
7	23916001	23986000	359	Os07g0588000	Os07g0588000 protein; Putative interferon-related protein; cDNA clone:J013025G13, full insert sequence [Source:UniProtKB/TrEMBL;Acc:Q6ZIP6]
				Os07g0588100	Pentatricopeptide (PPR) repeat-containing protein-like protein [Source:UniProtKB/TrEMBL;Acc:Q6ZIP5]
				Os07g0588200	Formin-like protein 13 [Source:UniProtKB/Swiss-Prot;Acc:Q0D519]
				Os07g0588300	Putative uncharacterized protein OJ1047_C01.21; Putative uncharacterized protein OSJNBb0005G07.115 [Source:UniProtKB/TrEMBL;Acc:Q6ZIP2]
				Os07g0588400	Transcription factor (BHLH)-like protein [Source:UniProtKB/TrEMBL;Acc:Q6ZIP1]
				Os07g0588500	Os07g0588500 protein; Putative mitotic checkpoint protein [Source:UniProtKB/TrEMBL;Acc:Q84Z17]
				Os07g0588600	Os07g0588600 protein; Putative zinc finger transcription factor ZFP2 [Source:UniProtKB/TrEMBL;Acc:Q7EZ27]
				Os07g0588700	C2H2-type zinc finger transcription factor; Os07g0588700 protein; Putative zinc-finger protein 1 [Source:UniProtKB/TrEMBL;Acc:Q84Z14]
				Os07g0588800	Cytoplasmic protein of eukaryotic origin (38.3 kD)-like; Os07g0588800 protein; cDNA clone:J033121K01, full insert sequence [Source:UniProtKB/TrEMBL;Acc:Q84Z13]
7	27283001	27293000	290.67	NA
7	27294001	27315000	329.35	Os07g0651400	Putative uncharacterized protein OSJNBa0030A22.23; Putative uncharacterized protein OSJNBa0084D17.48 [Source:UniProtKB/TrEMBL;Acc:Q6YSD6]
7	27321001	27431000	407	Os07g0651800
				Os07g0653000	Putative uncharacterized protein [Source:UniProtKB/TrEMBL;Acc:B9FUL2]
				Os07g0653050
				Os07g0653100	Os07g0653100 protein [Source:UniProtKB/TrEMBL;Acc:C7J5D4]
7	27454001	27491000	671.87	Os07g0653800	Os07g0653800 protein [Source:UniProtKB/TrEMBL;Acc:Q0D420]
				Os07g0653900	Putative uncharacterized protein [Source:UniProtKB/TrEMBL;Acc:B9FUL5]
				Os07g0654100	Os07g0654100 protein [Source:UniProtKB/TrEMBL;Acc:Q0D418]
				Os07g0654300	Os07g0654300 protein [Source:UniProtKB/TrEMBL;Acc:Q0D416]
				Os07g0654450
				Os07g0654500
7	27492001	27511000	639.92	Os07g0654700	Putative BLE2 protein [Source:UniProtKB/TrEMBL;Acc:Q8H3E9]
				Os07g0654800
7	27522001	28076000	739.13	Os07g0655201	Putative uncharacterized protein [Source:UniProtKB/TrEMBL;Acc:B9FUL8]
				Os07g0655300	Os07g0655300 protein; Putative zinc finger POZ domain protein; cDNA clone:J033024L05, full insert sequence [Source:UniProtKB/TrEMBL;Acc:Q8H3E5]
				Os07g0655400	Os07g0655400 protein; Putative placental protein 6 [Source:UniProtKB/TrEMBL;Acc:Q7EYZ3]
				Os07g0655500	Os07g0655500 protein [Source:UniProtKB/TrEMBL;Acc:Q0D412]
				Os07g0655600	Os07g0655600 protein [Source:UniProtKB/TrEMBL;Acc:Q0D411]
				Os07g0655800
				Os07g0655900	Integral membrane protein-like; Os07g0655900 protein [Source:UniProtKB/TrEMBL;Acc:Q8H3D8]
				Os07g0656000	Leaf senescence related protein-like [Source:UniProtKB/TrEMBL;Acc:Q8H3D7]
				Os07g0656100	Putative uncharacterized protein [Source:UniProtKB/TrEMBL;Acc:A3BMZ4]
				Os07g0656200
				Os07g0656300	Putative uncharacterized protein [Source:UniProtKB/TrEMBL;Acc:A3BMZ6]
				Os07g0656400	Putative uncharacterized protein P0018C07.137; Putative uncharacterized protein P0047B07.111 [Source:UniProtKB/TrEMBL;Acc:Q8GRP8]
				Os07g0656500	Protoporphyrin IX magnesium chelatase-like protein [Source:UniProtKB/TrEMBL;Acc:Q7EYX6]
				Os07g0656600	Os07g0656600 protein; Putative uncharacterized protein P0018C07.138; Putative uncharacterized protein P0047B07.112; cDNA clone:006-305-F12, full insert sequence [Source:UniProtKB/TrEMBL;Acc:Q7EYX5]
				Os07g0656700	Putative uncharacterized protein P0047B07.113; cDNA, clone: J065166M23, full insert sequence [Source:UniProtKB/TrEMBL;Acc:Q8H3C6]
				Os07g0656800	Os07g0656800 protein; cDNA clone:J013032A06, full insert sequence [Source:UniProtKB/TrEMBL;Acc:Q0D402]
				Os07g0656900	Os07g0656900 protein [Source:UniProtKB/TrEMBL;Acc:Q0D401]
				Os07g0657100	Glyoxalase family-like protein; Os07g0657100 protein [Source:UniProtKB/TrEMBL;Acc:Q7EYX8]
				Os07g0657200	Os07g0657200 protein [Source:UniProtKB/TrEMBL;Acc:Q0D3Z9]
				Os07g0657300
				Os07g0657400	Os07g0657400 protein; Symbiosis-related protein-like protein [Source:UniProtKB/TrEMBL;Acc:Q8GRV4]
				Os07g0657500	Os07g0657500 protein; cDNA clone:J033113G11, full insert sequence [Source:UniProtKB/TrEMBL;Acc:Q0D3Z6]
				Os07g0657600	Putative uncharacterized protein [Source:UniProtKB/TrEMBL;Acc:B9FUN0]
				Os07g0657900	Thioredoxin reductase NTRC [Source:UniProtKB/Swiss-Prot;Acc:Q70G58]
				Os07g0657950
				Os07g0658000	Os07g0658000 protein; Putative uncharacterized protein OJ1477_F01.108; Putative uncharacterized protein P0047B07.129 [Source:UniProtKB/TrEMBL;Acc:Q7XAN1]
				Os07g0658100	Putative uncharacterized protein [Source:UniProtKB/TrEMBL;Acc:B9FUN3]
				Os07g0658200	Os07g0658200 protein [Source:UniProtKB/TrEMBL;Acc:Q0D3Z1]
				Os07g0658300	Os07g0658300 protein; cDNA clone:J033149H24, full insert sequence [Source:UniProtKB/TrEMBL;Acc:Q0D3Z0]
				Os07g0658400	Ferredoxin-dependent glutamate synthase, chloroplastic [Source:UniProtKB/Swiss-Prot;Acc:Q69RJ0]
				Os07g0658500
				Os07g0658550
				Os07g0658600	Nucleoid DNA-binding-like protein; Os07g0658600 protein [Source:UniProtKB/TrEMBL;Acc:Q8GSB5]
				Os07g0658700	Os07g0658700 protein; Phosphatidylinositol-4-phosphate 5-kinase-like protein; cDNA clone:J013038A02, full insert sequence [Source:UniProtKB/TrEMBL;Acc:Q7XAM7]
				Os07g0659100
				Os07g0659300	Os07g0659300 protein; cDNA clone:J023034O04, full insert sequence [Source:UniProtKB/TrEMBL;Acc:Q0D3Y5]
				Os07g0659400	DT-related protein [Source:UniProtKB/TrEMBL;Acc:Q4F886]
				Os07g0659500	Condensin complex subunit 1 [Source:UniProtKB/TrEMBL;Acc:Q7XAM6]
				Os07g0659600	Annexin [Source:UniProtKB/TrEMBL;Acc:B9FUN9]
				Os07g0659700	Os07g0659700 protein [Source:UniProtKB/TrEMBL;Acc:Q0D3Y2]
				Os07g0659800	Os07g0659800 protein; Putative developmental protein sina; cDNA clone:002-124-E07, full insert sequence [Source:UniProtKB/TrEMBL;Acc:Q7XAM5]
				Os07g0659900	Os07g0659900 protein; Putative uncharacterized protein OJ1477_F01.128; Putative uncharacterized protein P0496C02.113; cDNA clone:001-030-D09, full insert sequence [Source:UniProtKB/TrEMBL;Acc:Q8H5B5]
				Os07g0660000	Putative uncharacterized protein [Source:UniProtKB/TrEMBL;Acc:A3BN24]
				Os07g0660100
				Os07g0660200	Os07g0660200 protein [Source:UniProtKB/TrEMBL;Acc:Q0D3X9]
				Os07g0660400
				Os07g0660433
				Os07g0660466
				Os07g0660500	Os07g0660500 protein; Putative cis-zeatin O-glucosyltransferase [Source:UniProtKB/TrEMBL;Acc:Q8H3V2]
				Os07g0660700	Os07g0660700 protein; Putative transducin / WD-40 repeat protein [Source:UniProtKB/TrEMBL;Acc:Q8H3V0]
				Os07g0661000	Os07g0661000 protein; Putative adenosine deaminase; cDNA clone:J023133M21, full insert sequence [Source:UniProtKB/TrEMBL;Acc:Q8H3U7]
				Os07g0661100	Os07g0661100 protein; Putative UDP-GlcNAc:dolichol phosphate N-acetylglucosamine-1-phosphate transferase [Source:UniProtKB/TrEMBL;Acc:Q7EZZ0]
				Os07g0661300	Ubiquitin carboxyl-terminal hydrolase [Source:UniProtKB/TrEMBL;Acc:Q0D3X3]
				Os07g0661400	Os07g0661400 protein; Putative uncharacterized protein P0453E03.101; Putative uncharacterized protein P0496C02.128; cDNA clone:001-205-F04, full insert sequence; cDNA clone:002-125-B04, full insert sequence; cDNA clone:J013160F04, full insert sequence [Source:UniProtKB/TrEMBL;Acc:Q7EZY8]
				Os07g0661450
				Os07g0661500	PHD finger transcription factor-like protein [Source:UniProtKB/TrEMBL;Acc:Q69Q09]
				Os07g0661550
				Os07g0661600	Os07g0661600 protein; Zinc finger protein family-like; cDNA clone:006-207-G05, full insert sequence; cDNA clone:006-311-G08, full insert sequence; cDNA clone:J013064M13, full insert sequence [Source:UniProtKB/TrEMBL;Acc:Q7EYM0]
				Os07g0661700	Os07g0661700 protein; Putative uncharacterized protein P0453E03.109; cDNA clone:001-101-E10, full insert sequence [Source:UniProtKB/TrEMBL;Acc:Q8H2U6]
				Os07g0661800	Os07g0661800 protein; Putative nucleolar protein [Source:UniProtKB/TrEMBL;Acc:Q8H2U5]
				Os07g0661900	Os07g0661900 protein; Pentatricopeptide (PPR)repeat-containing protein-like; cDNA clone:J023018E21, full insert sequence [Source:UniProtKB/TrEMBL;Acc:Q8H2U4]
				Os07g0662200
				Os07g0662500	Elongation factor 1-beta [Source:UniProtKB/Swiss-Prot;Acc:P29545]
				Os07g0662550
				Os07g0662600	Os07g0662600 protein; TBP-binding protein-like [Source:UniProtKB/TrEMBL;Acc:Q8H2U2]
				Os07g0662700	Os07g0662700 protein; Selenium-binding protein-like [Source:UniProtKB/TrEMBL;Acc:Q8H2U1]
				Os07g0662800	Putative uncharacterized protein [Source:UniProtKB/TrEMBL;Acc:B9FUP8]
				Os07g0662900	4-alpha-glucanotransferase DPE2 [Source:UniProtKB/Swiss-Prot;Acc:Q69Q02]
				Os07g0663000	Os07g0663000 protein; Putative uncharacterized protein OJ1343_D04.101; Putative uncharacterized protein P0453E03.121 [Source:UniProtKB/TrEMBL;Acc:Q8LIE2]
				Os07g0663200
				Os07g0663300	Os07g0663300 protein; Putative CUG triplet repeat RNA-binding protein 1; cDNA clone:J023110I18, full insert sequence [Source:UniProtKB/TrEMBL;Acc:Q7XAN8]
				Os07g0663500	Os07g0663500 protein [Source:UniProtKB/TrEMBL;Acc:Q0D3V9]
				Os07g0663600	Os07g0663600 protein; cDNA clone:002-124-E09, full insert sequence [Source:UniProtKB/TrEMBL;Acc:Q0D3V8]
				Os07g0663650
				Os07g0663700	Os07g0663700 protein; Putative sex determination protein tasselseed 2; cDNA clone:002-131-D02, full insert sequence; cDNA clone:006-309-E02, full insert sequence; cDNA clone:J023062B22, full insert sequence [Source:UniProtKB/TrEMBL;Acc:Q7XAN5]
				Os07g0663800	Os07g0663800 protein; Putative sex determination protein tasselseed 2; cDNA clone:001-040-G03, full insert sequence [Source:UniProtKB/TrEMBL;Acc:Q7XAN4]
				Os07g0663900	Putative sex determination protein tasselseed 2 [Source:UniProtKB/TrEMBL;Acc:Q8LID2]
				Os07g0664000	Os07g0664000 protein [Source:UniProtKB/TrEMBL;Acc:Q0D3V4]
				Os07g0664100	Putative uncharacterized protein [Source:UniProtKB/TrEMBL;Acc:B9FUQ6]
				Os07g0664150	Os07g0664100 protein [Source:UniProtKB/TrEMBL;Acc:Q0D3V3]
				Os07g0664200	Os07g0664200 protein; cDNA clone:002-154-H12, full insert sequence [Source:UniProtKB/TrEMBL;Acc:Q0D3V2]
				Os07g0664400	Os07g0664400 protein [Source:UniProtKB/TrEMBL;Acc:Q0D3V0]
				Os07g0664500	Os07g0664500 protein; cDNA, clone: J065025K09, full insert sequence [Source:UniProtKB/TrEMBL;Acc:Q0D3U9]
				Os07g0664600	Os07g0664600 protein; cDNA clone:006-211-C09, full insert sequence [Source:UniProtKB/TrEMBL;Acc:Q0D3U8]
				Os07g0664900
				Os07g0665000	Os07g0665000 protein [Source:UniProtKB/TrEMBL;Acc:Q0D3U7]
				Os07g0665100	Os07g0665100 protein [Source:UniProtKB/TrEMBL;Acc:Q0D3U6]
				Os07g0665200	Superoxide dismutase [Cu-Zn] 2 [Source:UniProtKB/Swiss-Prot;Acc:P28757]
7	28082001	28160000	316.01	Os07g0665700	Os07g0665700 protein; cDNA clone:J013002P16, full insert sequence [Source:UniProtKB/TrEMBL;Acc:Q0D3U2]
				Os07g0665750
				Os07g0665900	Os07g0665900 protein; cDNA clone:J023126G14, full insert sequence [Source:UniProtKB/TrEMBL;Acc:Q0D3U1]
				Os07g0666300	Os07g0666200 protein [Source:UniProtKB/TrEMBL;Acc:Q0D3U0]
				Os07g0666400	Putative uncharacterized protein [Source:UniProtKB/TrEMBL;Acc:B9FUR4]
				Os07g0666600	Os07g0666600 protein; Putative uncharacterized protein P0450A04.120; cDNA clone:J013156C01, full insert sequence [Source:UniProtKB/TrEMBL;Acc:Q8H487]
				Os07g0666750
8	3020001	3069000	313.68	Os08g0152700	Os08g0152700 protein; Sphingosine kinase-like protein; cDNA clone:J013001F10, full insert sequence [Source:UniProtKB/TrEMBL;Acc:Q84S01]
				Os08g0152800	Putative uncharacterized protein [Source:UniProtKB/TrEMBL;Acc:B9FZ40]
				Os08g0152900	Os08g0152900 protein; Putative uncharacterized protein OJ1349_D05.121 [Source:UniProtKB/TrEMBL;Acc:Q7EYH2]
				Os08g0153000	MDR-like ABC transporter [Source:UniProtKB/TrEMBL;Acc:Q8GU79]
				Os08g0153250
8	10022001	10049000	368.42	NA
8	10067001	10079000	287.56	Os08g0265300	Putative uncharacterized protein [Source:UniProtKB/TrEMBL;Acc:B9FZZ1]
8	10275001	10380000	485.12	Os08g0269300
				Os08g0269500	Os08g0269500 protein; cDNA clone:001-106-E12, full insert sequence [Source:UniProtKB/TrEMBL;Acc:Q0J6T8]
				Os08g0269600	Os08g0269600 protein; Putative uncharacterized protein OJ1540_G08.28 [Source:UniProtKB/TrEMBL;Acc:Q6ZAX6]
				Os08g0269700	Os08g0269700 protein; Putative uncharacterized protein OJ1540_G08.29; cDNA clone:001-112-D04, full insert sequence [Source:UniProtKB/TrEMBL;Acc:Q6ZAX5]
				Os08g0269800
				Os08g0270000	Putative uncharacterized protein OJ1540_G08.34; Putative uncharacterized protein OSJNBa0091D16.2 [Source:UniProtKB/TrEMBL;Acc:Q6YX11]
				Os08g0270200	Os08g0270200 protein; Putative uncharacterized protein OSJNBa0091D16.5 [Source:UniProtKB/TrEMBL;Acc:Q6YX09]
				Os08g0270400
				Os08g0270500	Os08g0270500 protein [Source:UniProtKB/TrEMBL;Acc:C7J5H7]
[truncated: 388 more rows]

## Sheet: Table S8
Table S8. Putative selective-sweep regions in subgroup ind-N.
[truncated: 2,012 more rows]

[truncated: 8 more sheets: Table S9, Table S10, Table S11, Table S12, Table S13, Table S14, Table S15, Table S16]
